# Supplementary material for: Inhibition of calcium-triggered secretion by hydrocarbon-stapled peptides
Source: Nature. 2022 Mar 23;603(7903):949–56. doi: 10.1038/s41586-022-04543-1 (PMC8967716; doi:10.1038/s41586-022-04543-1)
Supplement: Supplementary file 9 — Source Data Fig. 1 [file 41586_2022_4543_MOESM9_ESM.xlsx]

## Sheet: 1b
WT	F/F	D/D
0.815522	0.872441	0.264271
0.678756	0.870623	0.08962
0.664895	0.628409	0.504196
0.795732	0.719719	0.427749
0.915791	0.763969	0.563806
0.532114	0.481956	0.0988891
0.69676	0.634594	0.313056
0.613881	0.514528	0.346162
0.616232	0.376929	0.17849
0.724798		0.166799

## Sheet: 1d
WT	F/F	D/D
0.0619	0.0862	0.0234
0.1122	0.0594	0.0518
0.1395	0.1978	0.0414
0.08	0.0574	0.067
0.1881	0.1504	0.0348
0.243027	0.358648	0.0043723
0.432692	0.184008	0.037
0.103774	0.126606	0.084
0.377483	0.243606	0.0740192
0.120943	0.123471	0.07
		0.0526115
