# Supplementary material for: Inhibition of calcium-triggered secretion by hydrocarbon-stapled peptides
Source: Nature. 2022 Mar 23;603(7903):949–56. doi: 10.1038/s41586-022-04543-1 (PMC8967716; doi:10.1038/s41586-022-04543-1)
Supplement: Supplementary file 10 — Source Data Fig. 2 [file 41586_2022_4543_MOESM10_ESM.xlsx]

## Sheet: 2d
wavelength	P0	SP9
195	-17.0762	50.0636
196	-33.6994	71.2184
197	-33.1238	59.795
198	-37.2106	46.48
199	-32.9108	35.1438
200	-34.4348	20.972
201	-32.4838	8.5352
202	-28.8748	-3.4312
203	-26.4512	-11.8612
204	-23.5956	-20.881
205	-20.0642	-26.6742
206	-17.798	-32.4634
207	-14.9556	-36.4768
208	-12.629	-38.4208
209	-10.2498	-38.7492
210	-8.5102	-38.335
211	-7.1176	-37.2646
212	-5.7496	-35.4626
213	-5.1656	-36.1102
214	-4.4146	-35.7174
215	-3.7084	-35.9048
216	-3.346	-36.8124
217	-2.8472	-36.903
218	-2.7956	-38.365
219	-3.0676	-39.1972
220	-3.2258	-40.14
221	-3.3666	-40.8772
222	-2.9734	-41.0962
223	-2.9522	-41.1372
224	-3.1322	-41.0402
225	-3.196	-40.5792
226	-3.1546	-39.1376
227	-3.0794	-37.8524
228	-2.9282	-35.3368
229	-2.7598	-33.073
230	-2.65	-29.9946
231	-2.2186	-27.1282
232	-2.2128	-24.0644
233	-2.007	-20.8352
234	-1.6324	-17.7374
235	-1.548	-15.2256
236	-1.62	-12.8616
237	-1.0604	-10.3254
238	-0.9538	-8.5312
239	-0.7872	-6.606
240	-0.3858	-5.1572
241	-0.4436	-4.0086
242	-0.4158	-3.0892
243	-0.2114	-2.1472
244	-0.2162	-1.3478
245	-0.161	-1.0916
246	-0.0404	-0.5484
247	0.107	-0.1978
248	0.1468	-0.324
249	-0.015	-0.0488
250	-0.1596	-0.1096
251	0.123	0.2064
252	0.0138	0.1224
253	0.1888	0.335
254	0.2498	0.3586
255	0.1898	0.494
256	0.1224	0.2966
257	0.1908	0.3572
258	0.1964	0.3532
259	0.1094	0.3062
260	0.2066	0.4606

## Sheet: 2e
	percentage
P0	0.0504
SP1	0.589
SP2	0.1363
SP3	0.4165
SP4	0.6192
SP5	0.1544
SP6	0.0849
SP7	0.2977
SP8	0.3782
SP9	0.8603
SP10	0.4801
SP11	0.1494
SP12	0.2342

## Sheet: 2f
concentration	C2B+SP9		C2B5m+SP9		C2B+P0		C2B5m+P0		Syt2 C2B+SP9		Syt2 C2B+P0
	ave	sem	ave	sem	ave	sem	ave	sem	ave	sem	ave	sem
0	207.31	12.1449	216.962	13.8379	168.367	22.5043	179.137	8.4172	126.886	7.41908	123.626	8.96204
2.5	229.5	19.4509	203.639	16.7306	161.32	16.1087	175.377	15.9748	131.37	15.0169	117.927	14.0968
5	266.758	14.8838	208.158	18.9013	167.347	12.2567	180.134	16.7602	159.442	15.9132	127.546	9.51499
10	286.868	29.8172	213.08	21.2291	149.103	11.0921	164.937	17.3055	190.192	24.2612	122.071	8.59194
20	324.026	29.7641	175.13	15.1772	134.75	6.2178	144.668	18.0836	249.006	20.2849	129.424	10.5905
40	351.204	31.1265	215.308	13.0825	142.697	3.66686	145.706	17.1823	297.636	19.083	123.638	11.0117
80	435.717	13.5853	226.442	16.7547	141.314	10.0704	141.132	8.70784	347.627	13.8401	133.558	9.61683
160	414.365	38.3773	242.113	16.1968	144.655	14.1494	145.992	11.9504	375.012	17.6409	144.064	9.279
indivitual points
	concentration	0	2.5	5	10	20	40	80	160			concentration	0	2.5	5	10	20	40	80	160
C2B+SP9		254.83	261.97	272.2	198.45	247.2	450.46	429.17	461.77		C2B+P0		165.9	183.35	180.1	170.59	137.54	137.72	169.35	165.38
		188.14	231.82	208	308.46	361.16	267.56	464.7	363.84				130.68	172.98	142.84	143.14	122.86	149.85	140.83	159.87
		202.87	194.71	283.95	329	332.17	365.54	447.74	496.14				208.52	175.5	179.1	133.58	143.85	140.52	157.05	150.09
		198.42		284.39	311.56	269.54	305.61	401.26	335.71					113.45					114.31	103.28
		192.29		285.25		410.06	366.85												125.03
C2B5m+SP9		254.83	238.68	203.98	237.36	222.99	246.23	250.64	267.66		C2B5m+P0		185.35	207.16	183.2	188.64	166.36	134.92	163.15	151.61
		188.14	235.18	260.88	273.99	208.68	247.82	278.77	282.55				199.95	195.35	203.61	216.09	215.58	205.01	160.76	185.27
		202.87	227.41	240.61	216.12	180.05	199.01	186.45	282.1				163.05	162.03	227.45	186.81	155.39	169.88	120.5	149.13
		198.42	228.67	164.94	148.81	180.51	195.82	204.72	197.15				168.2	136.97	149.96	95.444	130.6	110.91	130.68	114.28
		265.22	148.14	170.38	189.12	192.18	187.66	211.63	218.71						136.45	143.34	97.28	163.57	130.57	129.67
		192.29	132.05			121.04			204.51							159.3	102.8	89.944
			215.34			120.46
Syt2 C2B+SP9		108.64	106.03	217.57	286.23	271.55	303.27	339.58	369.58		Syt2 C2B+P0		148.82	139.24	133.3	130.39	149.4	149.33	158.19	129.62
		125.72	136.21	143.96	164.64	300.61	306.84	326.09	339.29				100.39	124.61	138.88	149.33	148.54	95.379	149.41	134.8
		147.92	182.99	160.83	178.64	261.18	361.3	336.61	354.53				116.87	132.92	89.828	97.634	141.58	100.79	132.94	125.72
		138.78	134.46	122.02	157.13	230.18	262.41	388.23	398.42				139.71	62.325	135.24	118.07	106.78	144.14	103.71	175.26
		113.37	97.158	152.83	164.32	181.51	254.36		413.24				112.34	130.54	140.48	114.93	100.82	128.55	123.54	154.92
