# Supplementary material for: Inhibition of calcium-triggered secretion by hydrocarbon-stapled peptides
Source: Nature. 2022 Mar 23;603(7903):949–56. doi: 10.1038/s41586-022-04543-1 (PMC8967716; doi:10.1038/s41586-022-04543-1)
Supplement: Supplementary file 11 — Source Data Fig. 3 [file 41586_2022_4543_MOESM11_ESM.xlsx]

## Sheet: Fig 3c
	Vesicle association
	No SP	SP9
	83	88
	92	78
	104	74
		91

## Sheet: 3e
Ca2+ independent fusion per sec
S.R.	No SP	SP9
0.000838574	0.000653038	0.000490196
0.00132214	0.000597484	0.000430663
0.000810065	0.000781948	0.00047138
0.000852585	0.0006479	0.000464576
0.000792303	0.000903614	0.000355691
0.000872818	0.000839054	0.000246914
	0.000709824

## Sheet: 3g
triggered fusion amplitude
S.R.	No SP 500uM Ca2+	SP9 500uM Ca2+	No SP 50uM Ca2+	SP9 50uM Ca2+
0.00524109	0.151618	0.0420168	0.189008	0.010453
0.00521135	0.230189	0.0129199	0.114458	0.027439
0.00620476	0.189008	0.0161616	0.19222	0.0111111
0.00660066			0.151618
0.0101868
0.00498753

## Sheet: 3h
triggered fusion accumulative probability
S.R.	No SP 500uM Ca2+	SP9 500uM Ca2+	No SP 50uM Ca2+	SP9 50uM Ca2+
0.0644654	0.269165	0.0882353	0.41689	0.0662021
0.10249	0.335849	0.0594315	0.259036	0.0640244
0.0723888	0.41689	0.0787879	0.366133	0.0907407
0.0693069			0.269165
0.108659
0.0673317

## Sheet: 3i
	synchronization
	S.R.	No SP 500uM Ca2+	SP9 500uM Ca2+	No SP 50uM Ca2+	SP9 50uM Ca2+
	0.5612	1.7815	0.684	1.7401	0.9219
std	0.085	0.0812	0.0488	0.075	0.1095

## Sheet: Fig 3d
time	fig 3d	Probability	Probability
sec		C1C2BMUN2	C1C2BMUN2/SP9
		spon	spon
0		0.000504414	0.000751315
1		0.00151	0.000375657
2		0.000252207	0.000751315
3		0.000504414	0.000375657
4		0.00126	0
5		0	0.000375657
6		0.00126	0.000751315
7		0.000252207	0.000375657
8		0.000504414	0.000375657
9		0.000504414	0.000751315
10		0.000504414	0.000751315
11		0.00075662	0.000375657
12		0.00075662	0
13		0.00101	0.000751315
14		0.000252207	0.000751315
15		0.00075662	0.000751315
16		0.00075662	0.000751315
17		0.00075662	0
18		0.00151	0.000751315
19		0.00075662	0
20		0.000504414	0
21		0.00075662	0.000751315
22		0.00101	0.000375657
23		0.000504414	0.000751315
24		0.00126	0.000375657
25		0.00075662	0
26		0.00126	0.000375657
27		0.00075662	0.00113
28		0.00101	0
29		0.00075662	0.000375657
30		0.00101	0.000375657
31		0.00126	0
32		0.000504414	0
33		0.000504414	0.000751315
34		0.000504414	0.000375657
35		0.00101	0.000375657
36		0.000504414	0
37		0.00075662	0.000375657
38		0.00075662	0.000375657
39		0.00101	0.000751315
40		0.000252207	0.000375657
41		0.00075662	0.000375657
42		0.00075662	0.000751315
43		0.000504414	0.000751315
44		0.00075662	0.000375657
45		0.000504414	0
46		0.00101	0
47		0.00075662	0.000751315
48		0.00101	0
49		0.000252207	0.000375657
50		0.000504414	0.000375657
51		0.00075662	0.000751315
52		0.000504414	0
53		0.000252207	0.000375657
54		0.000252207	0.000375657
55		0.00101	0.000375657
56		0.00075662	0.000375657
57		0.00075662	0.000375657
58		0.00101	0
59		0.000504414	0
60
--
--
--
--
--
--
--
--
--
--
--
--
--
--
--
--
--
--
--
--
--
--
--
--
--
--
--
--
--
--
--
--
--
--
--
--
--
--
--
--
--
--
--
--
--
--
--
--
--
--
--
--
--
--
--
--
--
--
--
--
--
--
--
--
--
--
--
--
--
--
--
--
--
--
--
--
--
--
--
--
--
--
--
--
--
--
--
--
--
--
--
--
--
--
--
--
--
--
--
--
--
--
--
--
--
--
--
--
--
--
--
--
--
--
--
--
--
--
--
--
--
--
--
--
--
--
--
--
--
--
--
--
--
--
--
--
--
--
--
--
--
--
--
--
--
--
--
--
--
--
--
--
--
--
--
--
--
--
--
--
--
--
--
--
--
--
--
--
--
--
--
--
--
--
--
--
--
--
--
--
--
--
--
--
--
--
--
--
--
--
--
--
--
--
--
--
--
--
--
--
--
--
--
--
--
--
--
--
--
--
--
--
--
--
--
--
--
--
--
--
--
--
--
--
--
--
--
--
--
--
--
--
--
--
--
--
--
--
--
--
--
--
--

## Sheet: 3f
time	fig 3f	Probability	Probability		Probability		Probability
sec		500uM Ca/C1C2BMUN2	500uM Ca/C1C2BMUN2/SP9		50uM Ca/C1C2BMUN2		50uM Ca/C1C2BMUN2/SP9
		trigger	trigger		trigger		trigger
0		0.18894	0.01858		0.16746		0.01558
1		0.04831	0.00863		0.04377		0.00693
2		0.02093	0.00664		0.02141		0.00519
3		0.01396	0.00398		0.01427		0.00346
4		0.00966	0.00133		0.01047		0.00173
5		0.00483	0.00199		0.00618		0.000865801
6		0.00429	0.00265		0.00618		0.00173
7		0.00268	0.00133		0.00381		0.00173
8		0.00268	0.00066357		0.00333		0.00346
9		0.00268	0.00133		0.00333		0.00173
10		0.00215	0.00066357		0.0019		0.00173
11		0.00107	0.00066357		0.00238		0.0026
12		0.00161	0.00066357		0.00238		0.000865801
13		0.00107	0.00199		0.0019		0.00173
14		0.00215	0.00133		0.00285		0.000865801
15		0.00161	0.00066357		0.00143		0.000865801
16		0.00161	0		0.00238		0.000865801
17		0.00107	0		0.00143		0.00173
18		0.00161	0.00133		0.00143		0.00173
19		0.00107	0		0.0019		0.000865801
20		0.000536769	0.00066357		0.000951475		0
21		0.00268	0		0.00238		0.000865801
22		0.000536769	0.00066357		0.000951475		0.00173
23		0.000536769	0.00066357		0.000475737		0.00173
24		0.00161	0.00066357		0.00143		0.000865801
25		0.00107	0.00066357		0.000951475		0
26		0.00107	0.00066357		0.000951475		0.000865801
27		0.000536769	0		0.000951475		0
28		0.000536769	0.00066357		0.000951475		0
29		0.00215	0		0.00238		0.00173
30		0.00107	0.00066357		0.000951475		0.000865801
31		0.000536769	0.00066357		0.000475737		0
32		0.000536769	0		0.000951475		0.000865801
33		0.000536769	0.00066357		0.000475737		0.000865801
34		0.00161	0		0.00143		0
35		0.000536769	0		0.000951475		0.000865801
36		0	0.00066357		0.000951475		0.000865801
37		0.00107	0.00066357		0.00143		0
38		0.00161	0.00066357		0.00143		0
39		0.00107	0.00066357		0.000951475		0.000865801
40		0.000536769	0.00066357		0.000475737		0.000865801
41		0.00107	0		0.000951475		0
42		0.000536769	0.00066357		0.000951475		0
43		0.000536769	0		0.000951475		0.000865801
44		0.00107	0.00066357		0.00143		0
45		0.000536769	0		0.000475737		0.000865801
46		0.000536769	0.00066357		0.000951475		0.000865801
47		0.00107	0		0.000951475		0.000865801
48		0	0.00066357		0.000475737		0.000865801
49		0	0		0.000475737		0
50		0.00107	0		0.00143		0.000865801
51		0.000536769	0.00066357		0.000951475		0
52		0.000536769	0		0.000951475		0.000865801
53		0.000536769	0.00066357		0.000475737		0
54		0	0.00066357		0.000951475		0
55		0.00107	0.00066357		0.000951475		0
56		0.00107	0		0.000951475		0
57		0.00161	0.00066357		0.00143		0
58		0.000536769	0		0.000475737		0.000865801
59		0.000536769	0		0.000951475		0
60
--
--
--
--
--
--
--
--
--
--
--
--
--
--
--
--
--
--
--
--
--
--
--
--
--
--
--
--
--
--
--
--
--
--
--
--
--
--
--
--
--
--
--
--
--
--
--
--
--
--
--
--
--
--
--
--
--
--
--
--
--
--
--
--
--
--
--
--
--
--
--
--
--
--
--
--
--
--
--
--
--
--
--
--
--
--
--
--
--
--
--
--
--
--
--
--
--
--
--
--
--
--
--
--
--
--
--
--
--
--
--
--
--
--
--
--
--
--
--
--
--
--
--
--
--
--
--
--
--
--
--
--
--
--
--
--
--
--
--
--
--
--
--
--
--
--
--
--
--
--
--
--
--
--
--
--
--
--
--
--
--
--
--
--
--
--
--
--
--
--
--
--
--
--
--
--
--
--
--
--
--
--
--
--
--
--
--
--
--
--
--
--
--
--
--
--
--
--
--
--
--
--
--
--
--
--
--
--
--
--
--
--
--
--
--
--
--
--
--
--
--
--
--
--
--
--
--
--
--
--
--
--
--
--
--
--
--
--
--
--
--
--
--
