# Supplementary material for: Inhibition of calcium-triggered secretion by hydrocarbon-stapled peptides
Source: Nature. 2022 Mar 23;603(7903):949–56. doi: 10.1038/s41586-022-04543-1 (PMC8967716; doi:10.1038/s41586-022-04543-1)
Supplement: Supplementary file 12 — Source Data Fig. 4 [file 41586_2022_4543_MOESM12_ESM.xlsx]

## Sheet: 4d
no peptide	SP9-Cy3	C2-Biotin-SP9-Cy3	CRM197-Biotin-SP9-Cy3	Penetratin-SP9-Cy3	TAT-SP9-Cy3			no peptide	SP9-Cy3	C2-Biotin-SP9-Cy3	CRM197-Biotin-SP9-Cy3	Penetratin-SP9-Cy3	TAT-SP9-Cy3
0.03	6.958	0.922	4.143	32.429	16.305		mean	0.698767	5.31773	1.19329	2.65254	19.8849	23.1212
0.042	7.056	0.711	4.646	35.382	27.146		SD	0.794043	1.59678	0.517629	1.19981	14.7432	12.2906
0.033	7.039	0.754	4.478	33.015	76.29		n	30	37	38	56	59	54
0.022	6.728	1.597	3.61	23.062	32.57
0.035	7.263	1.692	3.021	90.379	20.881
0.016	5.968	1.269	3.997	9.927	21.032
0.026	4.041	0.806	4.893	2.201	17.169
0.024	6.621	0.309	3.915	5.075	17.861
0.013	5.765	1.281	4.243	5.382	41.953
0.022	6.715	0.741	3.652	3.006	22.923
0.057	5.341	0.366	3.156	19.792	22.646
0.029	7.05	1.072	3.129	17.092	15.293
0.022	4.59	0.975	3.188	12.902	48.168
0.94	6.863	1.181	4.12	10.946	19.772
1.097	7.528	0.773	3.315	9.305	23.617
0.62	7.268	1.259	3.965	20.665	13.772
1.402	7.357	1.961	3.115	14.386	32.806
0.798	6.516	0.747	3.601	7.494	20.514
0.721	6.319	0.539	3.378	33.924	21.731
0.489	6.992	0.465	2.91	26.281	15.914
0.4	4.694	0.669	3.757	23.97	25.89
2.094	4.914	0.458	2.912	21.451	22.768
1.388	5.27	1.904	3.837	50.185	20.975
1.558	4.349	1.738	3.825	12.08	18.86
1.065	4.339	1.872	2.415	21.167	19.468
3.057	4.183	1.936	3.486	8.532	19.769
1.864	4.18	2.258	2.391	7.502	9.778
1.033	4.72	1.876	4.033	10.329	24.777
1.752	3.906	1.348	3.195	2.555	9.817
0.314	3.503	1.852	4.198	3.913	9.454
	4.124	1.121	1.443	14.554	19.084
	2.104	1.194	1.721	6.535	9.829
	1.395		1.877		19.108
	3.791	1.134	2.173		14.355
	3.964	1.524	1.497	5.388	8.753
	3.786	0.929	2.024	1.775	13
			2.013		22.225
			1.544	8.434	23.622
	3.556		0.99	19.725	19.224
			1.349	53.312	18.86
		1.63	1.329	26.123	20.624
		1.473	1.842	11.465	3.299
		1.009	1.776	18.744	26.792
			0.805	19.647	32.132
			1.248	21.786	52.851
			1.387	18.524	28.021
			1.461	15.832	37.522
			1.215	17.648	33.267
			0.953	22.279	19.135
			1.435	17.829	43.736
			1.369	23.923	15.935
			3.638	16.264	28.021
			1.479	28.178	19.897
			1.781	41.574	9.335
			0.871	25.037
			0.798	14.887
				24.587
				28.478
				41.054
				21.866
				15.698
				17.737

## Sheet: 4h
IL13															IL13+ATP
control	SP9	penetratin-SP9	TAT-SP9	penetratin-P9	TAT-P9			control	SP9	penetratin-SP9	TAT-SP9	penetratin-P9	TAT-P9		control	SP9	penetratin-SP9	TAT-SP9	penetratin-P9	TAT-P9			control	SP9	penetratin-SP9	TAT-SP9	penetratin-P9	TAT-P9
1.08	0.61	0.62	0.37	1.45			mean	0.683333	0.782	0.728	0.784	1.002	1.0025		6.35	6.06		0.79		5.01		mean	3.02125	3.486	2.0475	1.29	2.89	3.69
0.81	0.46	1.02	0.8	0.84	1.02		SD	0.188016	0.416797	0.190184	0.290826	0.2749	0.525127		2.7	1.18	1.65	1.04	4.51	2.74		SD	1.54448	1.79216	0.288949	0.465027	1.32683	1.55329
0.47	1.44	0.8	1.11	0.75	0.49		n	9	5	5	5	5	4		1.85	3.55	2.05	1.94	1.8	5.72		n	8	5	4	5	4	5
0.55	0.46	0.53	0.99	0.91	0.78											3.97	2.33	1.59	3.44	2.44
0.82	0.94	0.67	0.65	1.06	1.72										3.32	2.67	2.16	1.09	1.81	2.54
0.65															2.11
0.58															1.98
0.59															1.9
0.6															3.96

## Sheet: 4g
control	SP9	penetratin-SP9	TAT-SP9	penetratin-P9	TAT-P9			control	SP9	penetratin-SP9	TAT-SP9	penetratin-P9	TAT-P9
0.37	0.52	0.3	1.15	0.16	1.15		mean	0.864444	0.712	0.72	1.061	0.607	0.7025
0.64	1.8	1.52	1.24	0.83	0.63		SD	0.507349	0.470975	0.38384	0.495366	0.246939	0.374805
0.61	0.34	0.72	0.48	0.95			n	18	10	10	10	10	8
0.94	0.31	0.49	0.63	0.62	0.23
0.64	0.44	1.06	1.92	0.72	0.88
1.6	0.68	0.36	1.57	0.43	0.59
0.69	0.82	0.89	0.75	0.37	0.35
0.55	0.34	0.33	0.73	0.53	0.5
0.71	0.66	0.65	0.6	0.58	1.29
0.4	1.21	0.88	1.54	0.88
0.44
1.98
0.98
0.13
1.66
1.32
1.28
0.62
