# Supplementary material for: Inhibition of calcium-triggered secretion by hydrocarbon-stapled peptides
Source: Nature. 2022 Mar 23;603(7903):949–56. doi: 10.1038/s41586-022-04543-1 (PMC8967716; doi:10.1038/s41586-022-04543-1)
Supplement: Supplementary file 13 — Source Data Fig. 5 [file 41586_2022_4543_MOESM13_ESM.xlsx]

## Sheet: 5b
		PEN-P9-cy3	PEN-SP9-cy3
	5b
		uptake fraction	uptake fraction
		75.8064	71.0526
		60.6061	77.1429
		76.7123	88.5714
		90.9091	65.3846
		69.1176	72.973
		85.1852	75.9259

## Sheet: 5d
	PBS	PEN-P9	PEN-SP9
5d
	41.7558	22.4238	29.1908
	56.2316	47.9395	17.4849
	42.0465	24.9826	0
	26.2756	41.9826	28.4667
	64.3219	52.7067	0
	63.1325	77.0063	0
	65.5456	38.533	0
	30.3062	65.07	8.5782
	56.3558	40.8574	15.2861
	89.625	60.3081	0
	63.4659		0
	88.0132		20.5978
	38.0621		17.7765
	34.9555		19.9802
	28.531		32.5685
	57.6408
	43.1017
	62.3718
	76.149

## Sheet: 5f
	PBS	P9	PEN-SP9
5f
	0.738	0.464	0.281
	0.53	0.617	0.146
	0.265	0.201	0.606
	0.303	0.286	0.216
	0.366	0.712	0.343
	0.314	0.372	0.222
	0.541	0.382	0.258
	0.661		0.1429
	0.1564		0.1421
	0.586		0.4707
	0.5326		0.5151
	0.7632		0.391
	0.5019		0.4542
