# Supplementary material for: Inhibition of calcium-triggered secretion by hydrocarbon-stapled peptides
Source: Nature. 2022 Mar 23;603(7903):949–56. doi: 10.1038/s41586-022-04543-1 (PMC8967716; doi:10.1038/s41586-022-04543-1)
Supplement: Supplementary file 14 — Source Data Extended Data Fig. 3 [file 41586_2022_4543_MOESM14_ESM.xlsx]

## Sheet: ED Fig 3a
P0		P9
elution volume (ml)	UV	elution volume (ml)	UV
0	-24.161	0	0
0.028	-7.813	0.03	-14.992
0.056	-17.94	0.06	-34.907
0.085	-28.247	0.09	-53.523
0.113	-30.91	0.119	-37.681
0.141	-24.672	0.149	-8.495
0.169	-8.546	0.179	16.157
0.197	0.073	0.209	0.622
0.226	0.514	0.239	0.802
0.254	-0.597	0.269	-1.101
0.282	-1.676	0.299	-5.697
0.31	4.071	0.328	-11.129
0.338	11.534	0.358	-15.794
0.366	18.165	0.388	-19.647
0.395	17.038	0.418	-22.924
0.423	14.821	0.448	-25.733
0.451	12.926	0.478	-28.204
0.479	11.265	0.507	-30.339
0.507	9.762	0.537	-32.371
0.536	8.488	0.567	-32.801
0.564	7.196	0.597	-25.544
0.592	6.06	0.627	-17.06
0.62	5.073	0.657	-10.829
0.648	4.222	0.687	-11.846
0.677	3.42	0.716	-13.248
0.705	2.597	0.746	-14.43
0.733	1.856	0.776	-15.496
0.761	1.188	0.806	-16.541
0.789	0.471	0.836	-17.662
0.817	-0.212	0.866	-18.674
0.846	-0.784	0.896	-19.596
0.874	-1.257	0.925	-20.373
0.902	-1.725	0.955	-21.172
0.93	-2.215	0.985	-21.762
0.958	-2.642	1.015	-22.351
0.987	-3.07	1.045	-22.97
1.015	-3.474	1.075	-23.603
1.043	-3.821	1.105	-24.201
1.071	-4.053	1.134	-24.696
1.099	-4.225	1.164	-25.225
1.128	-4.5	1.194	-25.653
1.156	-4.748	1.224	-26.158
1.184	-5.103	1.254	-26.6
1.212	-5.386	1.284	-27.033
1.24	-5.723	1.313	-27.312
1.268	-5.954	1.343	-27.684
1.297	-6.161	1.373	-28.07
1.325	-6.295	1.403	-28.417
1.353	-6.517	1.433	-28.645
1.381	-6.686	1.463	-28.904
1.409	-6.968	1.493	-29.235
1.438	-7.042	1.522	-29.572
1.466	-7.238	1.552	-29.816
1.494	-7.395	1.582	-30.032
1.522	-7.662	1.612	-30.21
1.55	-7.793	1.642	-30.471
1.579	-7.927	1.672	-30.68
1.607	-8.03	1.702	-30.972
1.635	-8.2	1.731	-31.202
1.663	-8.318	1.761	-31.354
1.691	-8.435	1.791	-31.478
1.719	-8.502	1.821	-31.624
1.748	-8.581	1.851	-31.819
1.776	-8.722	1.881	-31.978
1.804	-8.856	1.91	-32.09
1.832	-9.051	1.94	-32.199
1.86	-9.088	1.97	-32.334
1.889	-9.169	2	-32.554
1.917	-9.137	2.03	-32.847
1.945	-9.223	2.06	-32.905
1.973	-9.283	2.09	-32.918
2.001	-9.243	2.119	-32.896
2.03	-9.257	2.149	-33.042
2.058	-9.263	2.179	-33.225
2.086	-9.471	2.209	-33.434
2.114	-9.539	2.239	-33.579
2.142	-9.584	2.269	-33.678
2.17	-9.581	2.299	-33.768
2.199	-9.628	2.328	-33.778
2.227	-9.79	2.358	-33.752
2.255	-9.876	2.388	-33.774
2.283	-9.928	2.418	-33.874
2.311	-9.974	2.448	-34.051
2.34	-10.045	2.478	-34.178
2.368	-10.168	2.508	-34.26
2.396	-10.212	2.537	-34.381
2.424	-10.306	2.567	-34.45
2.452	-10.457	2.597	-34.555
2.481	-10.558	2.627	-34.586
2.509	-10.627	2.657	-34.672
2.537	-10.666	2.687	-34.7
2.565	-10.718	2.716	-34.72
2.593	-10.772	2.746	-34.839
2.622	-10.798	2.776	-34.998
2.65	-10.82	2.806	-35.078
2.678	-10.877	2.836	-35.075
2.706	-10.843	2.866	-35.018
2.734	-10.874	2.896	-35.076
2.762	-10.846	2.925	-35.199
2.791	-10.925	2.955	-35.412
2.819	-11.002	2.985	-35.512
2.847	-10.97	3.015	-35.564
2.875	-11.06	3.045	-35.598
2.903	-11.082	3.075	-35.659
2.932	-11.18	3.105	-35.698
2.96	-11.147	3.134	-35.722
2.988	-11.138	3.164	-35.751
3.016	-11.173	3.194	-35.755
3.044	-11.243	3.224	-35.789
3.073	-11.343	3.254	-35.823
3.101	-11.39	3.284	-35.889
3.129	-11.359	3.314	-35.871
3.157	-11.262	3.343	-35.973
3.185	-11.27	3.373	-35.982
3.213	-11.404	3.403	-36.011
3.242	-11.541	3.433	-35.897
3.27	-11.658	3.463	-35.92
3.298	-11.552	3.493	-36.008
3.326	-11.469	3.522	-36.141
3.354	-11.407	3.552	-36.182
3.383	-11.53	3.582	-36.262
3.411	-11.61	3.612	-36.254
3.439	-11.508	3.642	-36.267
3.467	-11.465	3.672	-36.264
3.495	-11.537	3.702	-36.286
3.524	-11.693	3.731	-36.343
3.552	-11.724	3.761	-36.326
3.58	-11.589	3.791	-36.434
3.608	-11.561	3.821	-36.512
3.636	-11.547	3.851	-36.652
3.664	-11.593	3.881	-36.63
3.693	-11.637	3.911	-36.546
3.721	-11.573	3.94	-36.438
3.749	-11.633	3.97	-36.404
3.777	-11.619	4	-36.451
3.805	-11.695	4.03	-36.529
3.834	-11.691	4.06	-36.548
3.862	-11.731	4.09	-36.437
3.89	-11.709	4.12	-36.419
3.918	-11.774	4.149	-36.524
3.946	-11.84	4.179	-36.674
3.975	-11.888	4.209	-36.735
4.003	-11.908	4.239	-36.777
4.031	-11.835	4.269	-36.711
4.059	-11.878	4.299	-36.754
4.087	-11.77	4.328	-36.693
4.115	-11.779	4.358	-36.65
4.144	-11.707	4.388	-36.561
4.172	-11.774	4.418	-36.592
4.2	-11.864	4.448	-36.65
4.228	-11.983	4.478	-36.67
4.256	-11.984	4.508	-36.732
4.285	-11.842	4.537	-36.776
4.313	-11.784	4.567	-36.761
4.341	-11.772	4.597	-36.827
4.369	-11.896	4.627	-36.822
4.397	-11.972	4.657	-36.908
4.426	-12.015	4.687	-36.92
4.454	-12.057	4.717	-37.063
4.482	-12.022	4.746	-37.09
4.51	-11.985	4.776	-37.095
4.538	-12.058	4.806	-37.065
4.566	-12.118	4.836	-36.993
4.595	-12.187	4.866	-36.99
4.623	-12.117	4.896	-36.999
4.651	-12.145	4.926	-37.042
4.679	-12.123	4.955	-37.006
4.707	-12.091	4.985	-36.927
4.736	-12.06	5.015	-36.935
4.764	-12.125	5.045	-36.983
4.792	-12.174	5.075	-37.095
4.82	-12.215	5.105	-37.092
4.848	-12.161	5.134	-37.094
4.877	-12.222	5.164	-37.111
4.905	-12.193	5.194	-37.231
4.933	-12.261	5.224	-37.323
4.961	-12.307	5.254	-37.357
4.989	-12.355	5.284	-37.366
5.018	-12.357	5.314	-37.381
5.046	-12.299	5.343	-37.342
5.074	-12.336	5.373	-37.307
5.102	-12.316	5.403	-37.207
5.13	-12.367	5.433	-37.193
5.158	-12.27	5.463	-37.152
5.187	-12.275	5.493	-37.173
5.215	-12.234	5.523	-37.21
5.243	-12.328	5.552	-37.245
5.271	-12.369	5.582	-37.29
5.299	-12.428	5.612	-37.317
5.328	-12.441	5.642	-37.322
5.356	-12.447	5.672	-37.276
5.384	-12.404	5.702	-37.31
5.412	-12.425	5.731	-37.344
5.44	-12.441	5.761	-37.399
5.469	-12.49	5.791	-37.33
5.497	-12.435	5.821	-37.309
5.525	-12.473	5.851	-37.304
5.553	-12.497	5.881	-37.385
5.581	-12.476	5.911	-37.453
5.609	-12.468	5.94	-37.507
5.638	-12.475	5.97	-37.488
5.666	-12.596	6	-37.412
5.694	-12.626	6.03	-37.255
5.722	-12.593	6.06	-37.138
5.75	-12.506	6.09	-37.196
5.779	-12.49	6.12	-37.299
5.807	-12.515	6.149	-37.384
5.835	-12.543	6.179	-37.332
5.863	-12.633	6.209	-37.321
5.891	-12.619	6.239	-37.249
5.92	-12.653	6.269	-37.233
5.948	-12.589	6.299	-37.255
5.976	-12.626	6.329	-37.314
6.004	-12.607	6.358	-37.35
6.032	-12.559	6.388	-37.364
6.06	-12.542	6.418	-37.341
6.089	-12.513	6.448	-37.401
6.117	-12.433	6.478	-37.405
6.145	-12.301	6.508	-37.46
6.173	-12.27	6.537	-37.427
6.201	-12.357	6.567	-37.425
6.23	-12.473	6.597	-37.362
6.258	-12.547	6.627	-37.398
6.286	-12.502	6.657	-37.478
6.314	-12.471	6.687	-37.624
6.342	-12.384	6.717	-37.632
6.371	-12.376	6.746	-37.64
6.399	-12.339	6.776	-37.602
6.427	-12.448	6.806	-37.659
6.455	-12.546	6.836	-37.635
6.483	-12.683	6.866	-37.59
6.511	-12.693	6.896	-37.608
6.54	-12.685	6.926	-37.664
6.568	-12.635	6.955	-37.767
6.596	-12.722	6.985	-37.774
6.624	-12.768	7.015	-37.771
6.652	-12.81	7.045	-37.682
6.681	-12.733	7.075	-37.646
6.709	-12.702	7.105	-37.703
6.737	-12.75	7.135	-37.792
6.765	-12.846	7.164	-37.801
6.793	-12.856	7.194	-37.804
6.822	-12.823	7.224	-37.807
6.85	-12.785	7.254	-37.856
6.878	-12.878	7.284	-37.769
6.906	-12.954	7.314	-37.738
6.934	-12.97	7.343	-37.656
6.962	-12.952	7.373	-37.647
6.991	-12.854	7.403	-37.673
7.019	-12.841	7.433	-37.779
7.047	-12.777	7.463	-37.863
7.075	-12.865	7.493	-37.882
7.103	-12.907	7.523	-37.869
7.132	-12.959	7.552	-37.842
7.16	-12.921	7.582	-37.859
7.188	-12.854	7.612	-37.873
7.216	-12.781	7.642	-37.941
7.244	-12.766	7.672	-37.933
7.273	-12.831	7.702	-37.978
7.301	-12.939	7.732	-37.954
7.329	-13.032	7.761	-37.984
7.357	-13.057	7.791	-37.981
7.385	-13.049	7.821	-38.039
7.414	-12.957	7.851	-38.057
7.442	-12.936	7.881	-38.064
7.47	-12.922	7.911	-37.975
7.498	-12.994	7.941	-37.978
7.526	-12.993	7.97	-37.978
7.554	-12.98	8	-37.975
7.583	-12.97	8.03	-38.012
7.611	-12.966	8.06	-37.96
7.639	-12.926	8.09	-38.042
7.667	-12.933	8.12	-37.966
7.695	-12.983	8.149	-37.915
7.724	-13.051	8.179	-37.758
7.752	-13.097	8.209	-37.726
7.78	-13.043	8.239	-37.766
7.808	-13.002	8.269	-37.744
7.836	-12.845	8.299	-37.747
7.865	-12.804	8.329	-37.73
7.893	-12.863	8.358	-37.801
7.921	-12.966	8.388	-37.778
7.949	-13.09	8.418	-37.788
7.977	-13.121	8.448	-37.689
8.005	-13.102	8.478	-37.664
8.034	-13.063	8.508	-37.565
8.062	-13.038	8.538	-37.574
8.09	-13.042	8.567	-37.611
8.118	-13.051	8.597	-37.682
8.146	-12.973	8.627	-37.592
8.175	-12.993	8.657	-37.512
8.203	-12.929	8.687	-37.516
8.231	-12.946	8.717	-37.64
8.259	-12.903	8.747	-37.625
8.287	-12.969	8.776	-37.626
8.316	-13.005	8.806	-37.611
8.344	-12.968	8.836	-37.583
8.372	-12.999	8.866	-37.532
8.4	-13.073	8.896	-37.541
8.428	-13.192	8.926	-37.647
8.456	-13.232	8.955	-37.628
8.485	-13.147	8.985	-37.587
8.513	-13.055	9.015	-37.494
8.541	-12.932	9.045	-37.493
8.569	-13.031	9.075	-37.477
8.597	-13.15	9.105	-37.591
8.626	-13.25	9.135	-37.609
8.654	-13.245	9.164	-37.678
8.682	-13.222	9.194	-37.524
8.71	-13.174	9.224	-36.133
8.738	-13.169	9.254	-32.408
8.767	-13.17	9.284	-31.382
8.795	-13.279	9.314	-33.312
8.823	-13.263	9.344	-36.236
8.851	-13.334	9.373	-37.214
8.879	-13.289	9.403	-37.347
8.907	-13.304	9.433	-37.368
8.936	-13.362	9.463	-37.429
8.964	-13.39	9.493	-37.605
8.992	-13.395	9.523	-37.651
9.02	-13.286	9.552	-37.724
9.048	-13.242	9.582	-37.705
9.077	-13.259	9.612	-37.702
9.105	-13.322	9.642	-37.688
9.133	-13.34	9.672	-37.684
9.161	-13.364	9.702	-37.778
9.189	-13.367	9.732	-37.804
9.218	-13.435	9.761	-37.776
9.246	-13.431	9.791	-37.695
9.274	-13.452	9.821	-37.728
9.302	-13.415	9.851	-37.829
9.33	-13.377	9.881	-37.908
9.359	-13.301	9.911	-37.856
9.387	-13.279	9.941	-37.807
9.415	-13.294	9.97	-37.809
9.443	-13.352	10	-37.875
9.471	-13.376	10.03	-37.867
9.499	-13.353	10.06	-37.865
9.528	-13.366	10.09	-37.781
9.556	-13.423	10.12	-37.842
9.584	-13.535	10.15	-37.772
9.612	-13.502	10.179	-37.802
9.64	-13.466	10.209	-37.753
9.669	-13.35	10.239	-37.67
9.697	-13.349	10.269	-37.635
9.725	-13.327	10.299	-37.556
9.753	-13.329	10.329	-37.703
9.781	-13.358	10.358	-37.745
9.81	-13.369	10.388	-37.783
9.838	-13.333	10.418	-37.725
9.866	-13.348	10.448	-37.747
9.894	-13.367	10.478	-37.785
9.922	-13.459	10.508	-37.845
9.95	-13.458	10.538	-37.848
9.979	-13.428	10.567	-37.814
10.007	-13.337	10.597	-37.751
10.035	-13.304	10.627	-37.803
10.063	-13.344	10.657	-37.906
10.091	-13.381	10.687	-37.991
10.12	-13.381	10.717	-38.023
10.148	-13.265	10.747	-38.098
10.176	-13.247	10.776	-38.02
10.204	-13.256	10.806	-37.954
10.232	-13.303	10.836	-37.934
10.261	-13.322	10.866	-37.974
10.289	-13.36	10.896	-37.926
10.317	-13.395	10.926	-37.888
10.345	-13.344	10.956	-37.888
10.373	-13.299	10.985	-37.846
10.401	-13.321	11.015	-37.778
10.43	-13.396	11.045	-37.78
10.458	-13.441	11.075	-37.856
10.486	-13.37	11.105	-37.883
10.514	-13.309	11.135	-37.881
10.542	-13.301	11.164	-37.82
10.571	-13.377	11.194	-37.731
10.599	-13.403	11.224	-37.727
10.627	-13.33	11.254	-37.739
10.655	-13.227	11.284	-37.777
10.683	-13.172	11.314	-37.742
10.712	-13.195	11.344	-37.702
10.74	-13.274	11.373	-37.707
10.768	-13.339	11.403	-37.727
10.796	-13.359	11.433	-37.66
10.824	-13.368	11.463	-37.591
10.852	-13.387	11.493	-37.51
10.881	-13.431	11.523	-37.498
10.909	-13.383	11.553	-37.383
10.937	-13.365	11.582	-37.44
10.965	-13.296	11.612	-37.444
10.993	-13.252	11.642	-37.474
11.022	-13.19	11.672	-37.366
11.05	-13.202	11.702	-37.281
11.078	-13.258	11.732	-37.182
11.106	-13.253	11.762	-37.05
11.134	-13.227	11.791	-36.934
11.163	-13.215	11.821	-36.726
11.191	-13.237	11.851	-36.606
11.219	-13.326	11.881	-36.49
11.247	-13.341	11.911	-36.397
11.275	-13.363	11.941	-36.232
11.303	-13.309	11.97	-36.057
11.332	-13.331	12	-35.917
11.36	-13.347	12.03	-35.722
11.388	-13.341	12.06	-35.38
11.416	-13.293	12.09	-34.975
11.444	-13.212	12.12	-34.539
11.473	-13.21	12.15	-34.116
11.501	-13.248	12.179	-33.589
11.529	-13.316	12.209	-32.998
11.557	-13.298	12.239	-32.368
11.585	-13.334	12.269	-31.755
11.614	-13.406	12.299	-30.91
11.642	-13.486	12.329	-29.864
11.67	-13.439	12.359	-28.572
11.698	-13.379	12.388	-27.183
11.726	-13.297	12.418	-25.547
11.755	-13.308	12.448	-23.63
11.783	-13.273	12.478	-21.274
11.811	-13.353	12.508	-18.368
11.839	-13.28	12.538	-14.819
11.867	-13.358	12.567	-10.702
11.895	-13.358	12.597	-5.81
11.924	-13.378	12.627	-0.074
11.952	-13.339	12.657	6.661
11.98	-13.332	12.687	14.358
12.008	-13.449	12.717	23.362
12.036	-13.548	12.747	34.035
12.065	-13.573	12.776	47.192
12.093	-13.535	12.806	63.631
12.121	-13.499	12.836	84.314
12.149	-13.455	12.866	109.757
12.177	-13.463	12.896	139.847
12.206	-13.403	12.926	174.123
12.234	-13.409	12.956	211.331
12.262	-13.406	12.985	250.033
12.29	-13.481	13.015	289.678
12.318	-13.442	13.045	329.001
12.346	-13.438	13.075	366.992
12.375	-13.379	13.105	401.757
12.403	-13.373	13.135	432.33
12.431	-13.313	13.165	458.509
12.459	-13.338	13.194	479.613
12.487	-13.455	13.224	495.26
12.516	-13.536	13.254	505.038
12.544	-13.57	13.284	509.511
12.572	-13.509	13.314	509.291
12.6	-13.526	13.344	504.782
12.628	-13.565	13.373	495.917
12.657	-13.633	13.403	483.534
12.685	-13.645	13.433	468.169
12.713	-13.654	13.463	450.22
12.741	-13.615	13.493	430.221
12.769	-13.592	13.523	408.623
12.797	-13.616	13.553	386.115
12.826	-13.689	13.582	363.126
12.854	-13.714	13.612	340.005
12.882	-13.674	13.642	316.867
12.91	-13.585	13.672	293.866
12.938	-13.561	13.702	271.444
12.967	-13.595	13.732	249.953
12.995	-13.588	13.762	229.095
13.023	-13.577	13.791	209.285
13.051	-13.49	13.821	190.309
13.079	-13.41	13.851	172.454
13.108	-13.247	13.881	155.673
13.136	-13.092	13.911	140.069
13.164	-12.891	13.941	125.898
13.192	-12.783	13.971	112.603
13.22	-12.526	14	100.339
13.248	-12.305	14.03	89.157
13.277	-11.89	14.06	78.901
13.305	-11.476	14.09	69.525
13.333	-11.077	14.12	60.905
13.361	-10.631	14.15	53.109
13.389	-10.081	14.179	46.183
13.418	-9.409	14.209	39.992
13.446	-8.594	14.239	34.265
13.474	-7.893	14.269	29.034
13.502	-7.108	14.299	24.284
13.53	-6.348	14.329	20.127
13.559	-5.49	14.359	16.426
13.587	-4.599	14.388	12.92
13.615	-3.687	14.418	9.763
13.643	-2.534	14.448	6.694
13.671	-1.099	14.478	4.098
13.699	0.73	14.508	1.666
13.728	3.193	14.538	-0.411
13.756	6.46	14.568	-2.328
13.784	10.93	14.597	-4.022
13.812	16.823	14.627	-5.609
13.84	24.753	14.657	-7.086
13.869	35.18	14.687	-8.545
13.897	48.453	14.717	-9.845
13.925	65.357	14.747	-10.987
13.953	86.415	14.777	-11.94
13.981	111.954	14.806	-12.789
14.01	142.042	14.836	-13.552
14.038	177.877	14.866	-14.286
14.066	218.669	14.896	-14.987
14.094	264.516	14.926	-15.737
14.122	314.899	14.956	-16.418
14.151	369.568	14.985	-16.974
14.179	427.722	15.015	-17.483
14.207	488.635	15.045	-17.892
14.235	551.353	15.075	-18.3
14.263	614.184	15.105	-18.608
14.291	675.785	15.135	-19.077
14.32	734.624	15.165	-19.409
14.348	789.901	15.194	-19.675
14.376	839.535	15.224	-19.922
14.404	881.823	15.254	-20.25
14.432	915.602	15.284	-20.6
14.461	940.709	15.314	-20.805
14.489	956.496	15.344	-20.968
14.517	962.003	15.374	-21.211
14.545	957.051	15.403	-21.47
14.573	941.311	15.433	-21.666
14.602	916.546	15.463	-21.815
14.63	883.374	15.493	-22.036
14.658	843.684	15.523	-22.338
14.686	797.009	15.553	-22.631
14.714	745.391	15.583	-22.843
14.742	690.729	15.612	-23.032
14.771	634.925	15.642	-23.271
14.799	579.567	15.672	-23.453
14.827	524.674	15.702	-23.652
14.855	471.262	15.732	-23.846
14.883	420.54	15.762	-24.102
14.912	373.143	15.791	-24.349
14.94	329.676	15.821	-24.448
14.968	290.025	15.851	-24.685
14.996	253.48	15.881	-24.934
15.024	220.436	15.911	-25.311
15.053	191.002	15.941	-25.445
15.081	165.201	15.971	-25.676
15.109	141.903	16	-25.835
15.137	121.065	16.03	-26.098
15.165	103.099	16.06	-26.357
15.193	87.301	16.09	-26.597
15.222	73.557	16.12	-26.765
15.25	61.532	16.15	-26.913
15.278	51.072	16.18	-27.175
15.306	42.115	16.209	-27.43
15.334	34.458	16.239	-27.59
15.363	27.862	16.269	-27.67
15.391	22.106	16.299	-27.644
15.419	17.139	16.329	-27.686
15.447	12.842	16.359	-27.824
15.475	9.198	16.388	-28.157
15.504	6.031	16.418	-28.473
15.532	3.449	16.448	-28.677
15.56	1.269	16.478	-28.728
15.588	-0.629	16.508	-28.87
15.616	-2.308	16.538	-28.954
15.644	-3.765	16.568	-29.049
15.673	-4.995	16.597	-29.058
15.701	-6.077	16.627	-29.168
15.729	-7	16.657	-29.324
15.757	-7.764	16.687	-29.477
15.785	-8.341	16.717	-29.603
15.814	-8.91	16.747	-29.736
15.842	-9.339	16.777	-29.798
15.87	-9.749	16.806	-29.861
15.898	-10.052	16.836	-29.919
15.926	-10.437	16.866	-29.997
15.955	-10.793	16.896	-29.899
15.983	-11.137	16.926	-29.75
16.011	-11.314	16.956	-29.469
16.039	-11.46	16.986	-29.006
16.067	-11.534	17.015	-28.183
16.095	-11.69	17.045	-26.95
16.124	-11.844	17.075	-25.315
16.152	-12	17.105	-23.051
16.18	-12.057	17.135	-19.956
16.208	-12.183	17.165	-15.978
16.236	-12.276	17.194	-11.034
16.265	-12.403	17.224	-5.256
16.293	-12.458	17.254	1.246
16.321	-12.515	17.284	8.471
16.349	-12.607	17.314	16.196
16.377	-12.666	17.344	24.183
16.406	-12.69	17.374	31.985
16.434	-12.691	17.403	39.644
16.462	-12.793	17.433	46.73
16.49	-12.914	17.463	53.188
16.518	-12.98	17.493	58.703
16.547	-12.916	17.523	63.333
16.575	-12.815	17.553	66.685
16.603	-12.793	17.583	68.995
16.631	-12.819	17.612	69.981
16.659	-12.942	17.642	69.857
16.687	-12.907	17.672	68.267
16.716	-12.88	17.702	65.607
16.744	-12.807	17.732	62.054
16.772	-12.884	17.762	57.693
16.8	-12.99	17.792	52.402
16.828	-13.015	17.821	46.535
16.857	-12.92	17.851	40.369
16.885	-12.808	17.881	34.056
16.913	-12.709	17.911	27.448
16.941	-12.401	17.941	21.071
16.969	-11.901	17.971	14.926
16.998	-11.133	18	9.274
17.026	-10.126	18.03	3.929
17.054	-8.67	18.06	-1.045
17.082	-6.769	18.09	-5.511
17.11	-4.213	18.12	-9.486
17.138	-0.897	18.15	-12.898
17.167	3.353	18.18	-16.048
17.195	8.585	18.209	-18.802
17.223	14.666	18.239	-21.077
17.251	21.864	18.269	-22.916
17.279	29.779	18.299	-24.552
17.308	38.53	18.329	-26.042
17.336	47.608	18.359	-27.382
17.364	57.066	18.389	-28.422
17.392	66.467	18.418	-29.295
17.42	75.594	18.448	-30.08
17.449	84.186	18.478	-30.742
17.477	92.007	18.508	-31.251
17.505	98.573	18.538	-31.648
17.533	103.965	18.568	-31.995
17.561	107.865	18.598	-32.368
17.589	110.431	18.627	-32.709
17.618	111.421	18.657	-33.036
17.646	110.952	18.687	-33.195
17.674	108.919	18.717	-33.302
17.702	105.682	18.747	-33.433
17.73	101.405	18.777	-33.652
17.759	96.129	18.806	-33.85
17.787	89.989	18.836	-33.915
17.815	83.279	18.866	-33.917
17.843	76.258	18.896	-33.914
17.871	69.037	18.926	-33.959
17.9	61.629	18.956	-34.011
17.928	54.379	18.986	-33.975
17.956	47.396	19.015	-33.947
17.984	40.838	19.045	-33.884
18.012	34.785	19.075	-33.799
18.04	29.067	19.105	-33.673
18.069	23.776	19.135	-33.685
18.097	18.864	19.165	-33.614
18.125	14.552	19.195	-33.477
18.153	10.752	19.224	-33.235
18.181	7.38	19.254	-33.081
18.21	4.413	19.284	-32.974
18.238	1.734	19.314	-32.887
18.266	-0.518	19.344	-32.73
18.294	-2.485	19.374	-32.601
18.322	-4.11	19.403	-32.472
18.351	-5.479	19.433	-32.395
18.379	-6.736	19.463	-32.306
18.407	-7.847	19.493	-32.263
18.435	-8.819	19.523	-32.183
18.463	-9.577	19.553	-32.134
18.491	-10.245	19.583	-32.075
18.52	-10.816	19.612	-32.132
18.548	-11.281	19.642	-32.264
18.576	-11.697	19.672	-32.379
18.604	-12.032	19.702	-32.449
18.632	-12.323	19.732	-32.599
18.661	-12.518	19.762	-32.807
18.689	-12.714	19.792	-33.013
18.717	-12.881	19.821	-33.169
18.745	-13.083	19.851	-33.262
18.773	-13.147	19.881	-33.386
18.802	-13.259	19.911	-33.545
18.83	-13.269	19.941	-33.791
18.858	-13.343	19.971	-33.999
18.886	-13.331	20.001	-34.139
18.914	-13.339	20.03	-34.223
18.943	-13.355	20.06	-34.263
18.971	-13.29	20.09	-34.359
18.999	-13.262	20.12	-34.567
19.027	-13.233	20.15	-34.743
19.055	-13.232	20.18	-34.911
19.083	-13.137	20.209	-34.934
19.112	-13.007	20.239	-35.009
19.14	-12.868	20.269	-34.991
19.168	-12.739	20.299	-35.071
19.196	-12.591	20.329	-35.103
19.224	-12.548	20.359	-35.116
19.253	-12.613	20.389	-35.119
19.281	-12.643	20.418	-35.104
19.309	-12.661	20.448	-35.226
19.337	-12.748	20.478	-35.336
19.365	-12.804	20.508	-35.442
19.394	-12.885	20.538	-35.373
19.422	-12.928	20.568	-35.346
19.45	-13.052	20.598	-35.376
19.478	-13.067	20.627	-35.49
19.506	-13.107	20.657	-35.488
19.534	-13.125	20.687	-35.509
19.563	-13.251	20.717	-35.515
19.591	-13.454	20.747	-35.599
19.619	-13.602	20.777	-35.563
19.647	-13.673	20.807	-35.559
19.675	-13.672	20.836	-35.583
19.704	-13.716	20.866	-35.668
19.732	-13.775	20.896	-35.719
19.76	-13.727	20.926	-35.716
19.788	-13.668	20.956	-35.737
19.816	-13.572	20.986	-35.75
19.845	-13.526	21.015	-35.796
19.873	-13.48	21.045	-35.764
19.901	-13.436	21.075	-35.843
19.929	-13.468	21.105	-35.812
19.957	-13.427	21.135	-35.814
19.985	-13.439	21.165	-35.795
20.014	-13.377	21.195	-35.818
20.042	-13.379	21.224	-35.846
20.07	-13.361	21.254	-35.842
20.098	-13.358	21.284	-35.989
20.126	-13.306	21.314	-36.077
20.155	-13.295	21.344	-36.142
20.183	-13.264	21.374	-36.072
20.211	-13.348	21.404	-36.059
20.239	-13.351	21.433	-36.039
20.267	-13.406	21.463	-36.084
20.296	-13.393	21.493	-36.1
20.324	-13.47	21.523	-36.181
20.352	-13.463	21.553	-36.252
20.38	-13.467	21.583	-36.254
20.408	-13.45	21.613	-36.279
20.436	-13.47	21.642	-36.299
20.465	-13.491	21.672	-36.361
20.493	-13.425	21.702	-36.39
20.521	-13.396	21.732	-36.468
20.549	-13.358	21.762	-36.463
20.577	-13.369	21.792	-36.446
20.606	-13.4	21.821	-36.412
20.634	-13.456	21.851	-36.421
20.662	-13.521	21.881	-36.454
20.69	-13.562	21.911	-36.461
20.718	-13.598	21.941	-36.549
20.747	-13.648	21.971	-36.521
20.775	-13.701	22.001	-36.56
20.803	-13.693	22.03	-36.458
20.831	-13.691	22.06	-36.42
20.859	-13.728	22.09	-36.455
20.887	-13.781	22.12	-36.533
20.916	-13.797	22.15	-36.534
20.944	-13.733	22.18	-36.52
20.972	-13.759	22.21	-36.489
21	-13.775	22.239	-36.493
21.028	-13.776	22.269	-36.456
21.057	-13.772	22.299	-36.465
21.085	-13.827	22.329	-36.506
21.113	-13.865	22.359	-36.443
21.141	-13.819	22.389	-36.387
21.169	-13.835	22.419	-36.379
21.198	-13.865	22.448	-36.405
21.226	-13.94	22.478	-36.36
21.254	-13.958	22.508	-36.356
21.282	-13.966	22.538	-36.457
21.31	-13.98	22.568	-36.602
21.339	-14.013	22.598	-36.577
21.367	-14.007	22.627	-36.508
21.395	-14.027	22.657	-36.543
21.423	-13.981	22.687	-36.503
21.451	-13.952	22.717	-36.504
21.479	-13.872	22.747	-36.47
21.508	-13.909	22.777	-36.44
21.536	-14.054	22.807	-36.487
21.564	-14.103	22.836	-36.514
21.592	-14.137	22.866	-36.636
21.62	-14.077	22.896	-36.656
21.649	-14.113	22.926	-36.71
21.677	-14.087	22.956	-36.738
21.705	-14.112	22.986	-36.761
21.733	-14.125	23.016	-36.736
21.761	-14.155	23.045	-36.707
21.79	-14.237	23.075	-36.749
21.818	-14.273	23.105	-36.785
21.846	-14.287	23.135	-36.845
21.874	-14.19	23.165	-36.933
21.902	-14.087	23.195	-36.921
21.93	-14.022	23.224	-36.769
21.959	-14.041	23.254	-36.571
21.987	-14.136	23.284	-36.469
22.015	-14.067	23.314	-36.423
22.043	-13.925	23.344	-36.319
22.071	-13.857	23.374	-36.143
22.1	-13.853	23.404	-35.981
22.128	-13.855	23.433	-35.816
22.156	-13.776	23.463	-35.719
22.184	-13.749	23.493	-35.574
22.212	-13.818	23.523	-35.46
22.241	-13.819	23.553	-35.33
22.269	-13.766	23.583	-35.222
22.297	-13.677	23.613	-35.132
22.325	-13.607	23.642	-35.027
22.353	-13.561	23.672	-34.96
22.381	-13.466	23.702	-34.892
22.41	-13.361	23.732	-34.872
22.438	-13.381	23.762	-34.811
22.466	-13.39	23.792	-34.819
22.494	-13.421	23.822	-34.924
22.522	-13.369	23.851	-35.059
22.551	-13.319	23.881	-35.122
22.579	-13.31	23.911	-35.165
22.607	-13.314	23.941	-35.165
22.635	-13.369	23.971	-35.277
22.663	-13.514	24.001	-35.375
22.692	-13.539	24.03	-35.546
22.72	-13.507	24.06	-35.729
22.748	-13.474	24.09	-35.917
22.776	-13.571	24.12	-36.085
22.804	-13.696	24.15	-36.198
22.832	-13.752	24.18	-36.23
22.861	-13.733	24.21	-36.418
22.889	-13.724	24.239	-36.549
22.917	-13.806	24.269	-36.665
22.945	-13.923	24.299	-36.636
22.973	-14.011	24.329	-36.702
23.002	-13.962	24.359	-36.846
23.03	-13.975	24.389	-36.98
23.058	-13.991	24.419	-37.038
23.086	-14.015	24.448	-37.03
23.114	-14.033	24.478	-36.988
23.143	-13.992	24.508	-37.089
23.171	-13.962	24.538	-37.163
23.199	-13.808	24.568	-37.237
23.227	-13.664	24.598	-37.221
23.255	-13.501	24.628	-37.296
23.283	-13.289	24.657	-37.379
23.312	-13.166	24.687	-37.445
23.34	-13.06	24.717	-37.407
23.368	-12.96	24.747	-37.369
23.396	-12.731	24.777	-37.329
23.424	-12.442	24.807	-37.371
23.453	-12.179	24.836	-37.449
23.481	-11.931	24.866	-37.568
23.509	-11.769	24.896	-37.587
23.537	-11.639	24.926	-37.682
23.565	-11.538	24.956	-37.671
23.594	-11.351	24.986	-37.633
23.622	-11.19	25.016	-37.57
23.65	-10.993	25.045	-37.599
23.678	-10.959	25.075	-37.601
23.706	-10.881	25.105	-37.616
23.735	-10.875	25.135	-37.619
23.763	-10.78	25.165	-37.692
23.791	-10.819	25.195	-37.731
23.819	-10.844	25.225	-37.751
23.847	-11.023	25.254	-37.77
23.875	-11.132	25.284	-37.785
23.904	-11.316	25.314	-37.793
23.932	-11.397	25.344	-37.837
23.96	-11.566	25.374	-37.89
23.988	-11.747	25.404	-37.907
24.016	-11.933	25.434	-37.815
24.045	-12.109	25.463	-37.795
24.073	-12.251	25.493	-37.867
24.101	-12.45	25.523	-38.001
24.129	-12.633	25.553	-38.068
24.157	-12.777	25.583	-38.041
24.186	-12.935	25.613	-37.934
24.214	-13.086	25.642	-37.833
24.242	-13.236	25.672	-37.838
24.27	-13.385	25.702	-37.79
24.298	-13.487	25.732	-37.825
24.326	-13.68	25.762	-37.838
24.355	-13.834	25.792	-37.928
24.383	-13.914	25.822	-37.918
24.411	-13.944	25.851	-37.945
24.439	-13.98	25.881	-37.918
24.467	-14.041	25.911	-37.971
24.496	-14.072	25.941	-38.012
24.524	-14.034	25.971	-38.113
24.552	-14.093	26.001	-38.171
24.58	-14.193	26.031	-38.151
24.608	-14.268	26.06	-38.147
24.637	-14.307	26.09	-38.107
24.665	-14.322	26.12	-37.988
24.693	-14.413	26.15	-37.958
24.721	-14.432	26.18	-37.987
24.749	-14.397	26.21	-38.077
24.777	-14.288	26.24	-38.128
24.806	-14.276	26.269	-38.16
24.834	-14.292	26.299	-38.137
24.862	-14.282	26.329	-38.109
24.89	-14.208	26.359	-38.022
24.918	-14.088	26.389	-38.04
24.947	-14.076	26.419	-38.071
24.975	-14.066	26.448	-38.114
25.003	-14.112	26.478	-38.107
25.031	-14.162	26.508	-38.024
25.059	-14.145	26.538	-38.064
25.088	-14.133	26.568	-38.009
25.116	-14.073	26.598	-38.004
25.144	-14.118	26.628	-37.95
25.172	-14.154	26.657	-38.004
25.2	-14.19	26.687	-37.987
25.228	-14.156	26.717	-37.952
25.257	-14.168	26.747	-37.965
25.285	-14.186	26.777	-38.037
25.313	-14.248	26.807	-38.076
25.341	-14.263	26.837	-38.077
25.369	-14.246	26.866	-38.097
25.398	-14.298	26.896	-38.131
25.426	-14.346	26.926	-38.183
25.454	-14.422	26.956	-38.144
25.482	-14.347	26.986	-38.127
25.51	-14.255	27.016	-38.195
25.539	-14.228	27.045	-38.289
25.567	-14.29	27.075	-38.283
25.595	-14.357	27.105	-38.262
25.623	-14.416	27.135	-38.319
25.651	-14.404	27.165	-38.347
25.679	-14.398	27.195	-38.329
25.708	-14.378	27.225	-38.285
25.736	-14.389	27.254	-38.275
25.764	-14.442	27.284	-38.278
25.792	-14.419	27.314	-38.212
25.82	-14.372	27.344	-38.264
25.849	-14.327	27.374	-38.298
25.877	-14.339	27.404	-38.381
25.905	-14.38	27.434	-38.328
25.933	-14.359	27.463	-38.252
25.961	-14.343	27.493	-38.273
25.99	-14.38	27.523	-38.367
26.018	-14.467	27.553	-38.415
26.046	-14.472	27.583	-38.38
26.074	-14.515	27.613	-38.418
26.102	-14.5	27.643	-38.36
26.131	-14.641	27.672	-38.307

## Sheet: ED Fig 3c
time(s)	one step	intensity	HMM	two steps	intensity	HMM	three steps	intensity	HMM	multiple steps	intensity	HMM
0		240	238.282		403	377.76		271	242.68		879	867.875
0.202		234	238.282		346	377.76		218	242.68		739	867.875
0.404		187	238.282		391	377.76		245	242.68		842	867.875
0.605		242	238.282		309	377.76		274	242.68		897	867.875
0.807		230	238.282		390	377.76		229	242.68		944	867.875
1.009		192	238.282		349	377.76		264	242.68		852	867.875
1.211		242	238.282		427	377.76		213	242.68		784	867.875
1.412		242	238.282		350	377.76		245	242.68		920	867.875
1.614		283	238.282		340	377.76		207	242.68		782	867.875
1.816		248	238.282		330	377.76		208	242.68		792	867.875
2.018		256	238.282		410	377.76		189	242.68		674	867.875
2.219		302	238.282		362	377.76		260	242.68		817	867.875
2.421		216	238.282		404	377.76		242	242.68		750	709.9
2.623		249	238.282		425	377.76		216	242.68		704	709.9
2.825		263	238.282		378	377.76		236	242.68		566	555.737
3.026		267	238.282		458	377.76		251	242.68		557	555.737
3.228		252	238.282		457	377.76		233	242.68		513	555.737
3.43		224	238.282		373	377.76		240	242.68		586	555.737
3.632		243	238.282		344	377.76		275	242.68		637	555.737
3.833		210	238.282		346	377.76		239	242.68		511	555.737
4.035		242	238.282		363	377.76		258	242.68		510	555.737
4.237		233	238.282		348	377.76		265	242.68		568	555.737
4.439		224	238.282		337	377.76		242	242.68		565	555.737
4.64		259	238.282		384	377.76		170	242.68		614	555.737
4.842		244	238.282		420	377.76		266	242.68		474	555.737
5.044		251	238.282		181	160.444		259	242.68		623	555.737
5.246		223	238.282		155	160.444		152	242.68		645	555.737
5.447		246	238.282		126	160.444		211	242.68		590	555.737
5.649		250	238.282		116	160.444		180	166.316		699	555.737
5.851		218	238.282		122	160.444		151	166.316		617	555.737
6.053		204	238.282		191	160.444		182	166.316		544	555.737
6.254		191	238.282		228	160.444		165	166.316		532	555.737
6.456		218	238.282		155	160.444		171	166.316		685	555.737
6.658		209	238.282		144	160.444		182	166.316		575	555.737
6.86		226	238.282		166	160.444		146	166.316		579	555.737
7.061		206	238.282		169	160.444		149	166.316		477	409.059
7.263		221	238.282		141	160.444		165	166.316		460	409.059
7.465		199	238.282		145	160.444		131	166.316		402	409.059
7.667		249	238.282		181	160.444		160	166.316		424	409.059
7.868		222	238.282		172	160.444		154	166.316		365	409.059
8.07		241	238.282		130	160.444		165	166.316		357	409.059
8.272		227	238.282		167	160.444		196	166.316		407	409.059
8.474		256	238.282		165	160.444		165	166.316		505	409.059
8.675		225	238.282		193	160.444		187	166.316		443	409.059
8.877		265	238.282		154	160.444		87	85.8254		428	409.059
9.079		276	238.282		147	160.444		65	85.8254		390	409.059
9.281		268	238.282		181	160.444		104	85.8254		432	409.059
9.482		238	238.282		129	160.444		70	85.8254		407	409.059
9.684		248	238.282		179	160.444		93	85.8254		427	409.059
9.886		241	238.282		168	160.444		80	85.8254		404	409.059
10.088		212	238.282		148	160.444		97	85.8254		406	409.059
10.289		251	238.282		129	160.444		73	85.8254		470	409.059
10.491		258	238.282		211	160.444		82	85.8254		491	409.059
10.693		207	238.282		169	160.444		73	85.8254		404	409.059
10.895		238	238.282		195	160.444		53	85.8254		366	409.059
11.096		255	238.282		149	160.444		102	85.8254		460	409.059
11.298		234	238.282		171	160.444		98	85.8254		381	409.059
11.5		241	238.282		121	160.444		92	85.8254		371	409.059
11.702		204	238.282		144	160.444		79	85.8254		469	409.059
11.903		250	238.282		178	160.444		87	85.8254		513	409.059
12.105		223	238.282		206	160.444		82	85.8254		455	409.059
12.307		229	238.282		152	160.444		101	85.8254		450	409.059
12.509		287	238.282		156	160.444		69	85.8254		390	409.059
12.71		221	238.282		202	160.444		85	85.8254		274	292.378
12.912		280	238.282		172	160.444		65	85.8254		301	292.378
13.114		246	238.282		163	160.444		77	85.8254		383	292.378
13.316		255	238.282		169	160.444		79	85.8254		373	292.378
13.517		244	238.282		156	160.444		65	85.8254		307	292.378
13.719		207	238.282		170	160.444		108	85.8254		289	292.378
13.921		211	238.282		212	160.444		62	85.8254		279	292.378
14.123		216	238.282		160	160.444		82	85.8254		312	292.378
14.324		181	238.282		182	160.444		85	85.8254		380	292.378
14.526		286	238.282		142	160.444		73	85.8254		292	292.378
14.728		272	238.282		166	160.444		71	85.8254		291	292.378
14.93		257	238.282		167	160.444		75	85.8254		281	292.378
15.131		267	238.282		158	160.444		95	85.8254		349	292.378
15.333		265	238.282		176	160.444		96	85.8254		362	292.378
15.535		260	238.282		149	160.444		85	85.8254		286	292.378
15.737		241	238.282		150	160.444		79	85.8254		320	292.378
15.938		288	238.282		167	160.444		117	85.8254		306	292.378
16.14		222	238.282		151	160.444		95	85.8254		286	292.378
16.342		235	238.282		132	160.444		94	85.8254		328	292.378
16.544		215	238.282		147	160.444		110	85.8254		315	292.378
16.745		237	238.282		180	160.444		72	85.8254		282	292.378
16.947		217	238.282		145	160.444		72	85.8254		323	292.378
17.149		12	7.71606		171	160.444		100	85.8254		338	292.378
17.351		27	7.71606		153	160.444		85	85.8254		354	292.378
17.552		-16	7.71606		125	160.444		87	85.8254		328	292.378
17.754		12	7.71606		117	160.444		77	85.8254		408	292.378
17.956		8	7.71606		167	160.444		98	85.8254		338	292.378
18.158		-11	7.71606		139	160.444		93	85.8254		330	292.378
18.359		15	7.71606		142	160.444		86	85.8254		380	292.378
18.561		-4	7.71606		173	160.444		111	85.8254		338	292.378
18.763		-14	7.71606		148	160.444		73	85.8254		278	292.378
18.965		13	7.71606		174	160.444		105	85.8254		243	292.378
19.166		11	7.71606		177	160.444		121	85.8254		126	292.378
19.368		21	7.71606		162	160.444		69	85.8254		222	292.378
19.57		-10	7.71606		163	160.444		86	85.8254		269	292.378
19.772		4	7.71606		149	160.444		92	85.8254		298	292.378
19.973		21	7.71606		162	160.444		118	85.8254		277	292.378
20.175		3	7.71606		160	160.444		105	85.8254		301	292.378
20.377		-14	7.71606		75	160.444		114	85.8254		291	292.378
20.579		14	7.71606		79	160.444		87	85.8254		270	292.378
20.78		7	7.71606		180	160.444		90	85.8254		242	292.378
20.982		-5	7.71606		176	160.444		93	85.8254		276	292.378
21.184		18	7.71606		160	160.444		9	7.17857		303	292.378
21.386		26	7.71606		147	160.444		18	7.17857		256	292.378
21.587		26	7.71606		144	160.444		1	7.17857		291	292.378
21.789		3	7.71606		152	160.444		2	7.17857		257	292.378
21.991		20	7.71606		139	160.444		13	7.17857		141	152.149
22.193		-14	7.71606		138	160.444		3	7.17857		132	152.149
22.394		31	7.71606		172	160.444		15	7.17857		137	152.149
22.596		13	7.71606		159	160.444		7	7.17857		158	152.149
22.798		16	7.71606		164	160.444		6	7.17857		140	152.149
23		20	7.71606		166	160.444		-2	7.17857		138	152.149
23.201		-6	7.71606		110	160.444		8	7.17857		149	152.149
23.403		2	7.71606		141	160.444		18	7.17857		179	152.149
23.605		2	7.71606		158	160.444		8	7.17857		127	152.149
23.807		18	7.71606		182	160.444		20	7.17857		162	152.149
24.008		3	7.71606		206	160.444		-9	7.17857		183	152.149
24.21		5	7.71606		154	160.444		13	7.17857		172	152.149
24.412		24	7.71606		170	160.444		33	7.17857		133	152.149
24.614		21	7.71606		194	160.444		19	7.17857		176	152.149
24.815		-5	7.71606		188	160.444		-1	7.17857		156	152.149
25.017		16	7.71606		136	160.444		-4	7.17857		138	152.149
25.219		8	7.71606		146	160.444		4	7.17857		151	152.149
25.421		9	7.71606		185	160.444		9	7.17857		144	152.149
25.622		32	7.71606		154	160.444		14	7.17857		172	152.149
25.824		27	7.71606		119	160.444		-4	7.17857		176	152.149
26.026		11	7.71606		166	160.444		22	7.17857		207	152.149
26.228		5	7.71606		204	160.444		4	7.17857		147	152.149
26.429		13	7.71606		138	160.444		-8	7.17857		161	152.149
26.631		10	7.71606		195	160.444		7	7.17857		130	152.149
26.833		14	7.71606		132	160.444		11	7.17857		177	152.149
27.035		9	7.71606		160	160.444		12	7.17857		124	152.149
27.236		1	7.71606		137	160.444		23	7.17857		122	152.149
27.438		7	7.71606		161	160.444		14	7.17857		156	152.149
27.64		4	7.71606		123	160.444		0	7.17857		183	152.149
27.842		7	7.71606		156	160.444		-11	7.17857		152	152.149
28.043		13	7.71606		168	160.444		4	7.17857		140	152.149
28.245		5	7.71606		201	160.444		23	7.17857		184	152.149
28.447		5	7.71606		174	160.444		-4	7.17857		146	152.149
28.649		6	7.71606		172	160.444		5	7.17857		174	152.149
28.85		14	7.71606		133	160.444		43	7.17857		184	152.149
29.052		5	7.71606		146	160.444		40	7.17857		159	152.149
29.254		8	7.71606		125	160.444		-4	7.17857		163	152.149
29.456		-18	7.71606		184	160.444		14	7.17857		160	152.149
29.657		9	7.71606		169	160.444		28	7.17857		116	152.149
29.859		-5	7.71606		165	160.444		17	7.17857		117	152.149
30.061		6	7.71606		150	160.444		1	7.17857		116	152.149
30.263		13	7.71606		171	160.444		4	7.17857		143	152.149
30.464		22	7.71606		153	160.444		1	7.17857		125	152.149
30.666		-1	7.71606		161	160.444		10	7.17857		149	152.149
30.868		11	7.71606		23	12.3173		11	7.17857		147	152.149
31.07		2	7.71606		0	12.3173		10	7.17857		179	152.149
31.271		20	7.71606		6	12.3173		4	7.17857		43	4.69388
31.473		6	7.71606		-7	12.3173		-1	7.17857		-19	4.69388
31.675		14	7.71606		-12	12.3173		2	7.17857		-7	4.69388
31.877		25	7.71606		-9	12.3173		0	7.17857		-4	4.69388
32.078		32	7.71606		-7	12.3173		-13	7.17857		7	4.69388
32.28		-4	7.71606		-8	12.3173		-6	7.17857		-1	4.69388
32.482		22	7.71606		-6	12.3173		17	7.17857		0	4.69388
32.684		9	7.71606		0	12.3173		11	7.17857		18	4.69388
32.885		21	7.71606		-14	12.3173		14	7.17857		-2	4.69388
33.087		5	7.71606		-4	12.3173		-7	7.17857		30	4.69388
33.289		14	7.71606		1	12.3173		13	7.17857		46	4.69388
33.491		-7	7.71606		11	12.3173		12	7.17857		-11	4.69388
33.692		22	7.71606		-1	12.3173		14	7.17857		-18	4.69388
33.894		-8	7.71606		-16	12.3173		13	7.17857		3	4.69388
34.096		-3	7.71606		-8	12.3173		-5	7.17857		14	4.69388
34.297		7	7.71606		6	12.3173		23	7.17857		-12	4.69388
34.499		1	7.71606		9	12.3173		18	7.17857		1	4.69388
34.701		8	7.71606		0	12.3173		2	7.17857		-4	4.69388
34.903		16	7.71606		0	12.3173		21	7.17857		-1	4.69388
35.105		2	7.71606		11	12.3173		-21	7.17857		-2	4.69388
35.306		9	7.71606		14	12.3173		-6	7.17857		-7	4.69388
35.508		14	7.71606		-13	12.3173		-1	7.17857		-16	4.69388
35.71		24	7.71606		7	12.3173		6	7.17857		2	4.69388
35.912		12	7.71606		-6	12.3173		8	7.17857		-8	4.69388
36.113		3	7.71606		-4	12.3173		11	7.17857		-7	4.69388
36.315		-14	7.71606		3	12.3173		10	7.17857		-5	4.69388
36.517		4	7.71606		6	12.3173		1	7.17857		7	4.69388
36.718		33	7.71606		1	12.3173		-3	7.17857		28	4.69388
36.92		8	7.71606		-10	12.3173		2	7.17857		-13	4.69388
37.122		6	7.71606		14	12.3173		9	7.17857		-5	4.69388
37.324		16	7.71606		18	12.3173		23	7.17857		15	4.69388
37.526		15	7.71606		1	12.3173		11	7.17857		24	4.69388
37.727		-9	7.71606		-4	12.3173		6	7.17857		4	4.69388
37.929		18	7.71606		0	12.3173		-6	7.17857		11	4.69388
38.131		8	7.71606		12	12.3173		6	7.17857		-12	4.69388
38.333		-5	7.71606		-5	12.3173		1	7.17857		20	4.69388
38.534		-13	7.71606		21	12.3173		-1	7.17857		19	4.69388
38.736		5	7.71606		-15	12.3173		17	7.17857		11	4.69388
38.938		3	7.71606		5	12.3173		23	7.17857		26	4.69388
39.14		-2	7.71606		-8	12.3173		4	7.17857		0	4.69388
39.341		3	7.71606		-3	12.3173		27	7.17857		1	4.69388
39.543		12	7.71606		-3	12.3173		-1	7.17857		3	4.69388
39.745		21	7.71606		17	12.3173		9	7.17857		-3	4.69388
39.947		-5	7.71606		-2	12.3173		17	7.17857		17	4.69388
40.148		8	7.71606		-8	12.3173		0	7.17857		17	4.69388
40.35		-3	7.71606		4	12.3173		2	7.17857		-5	4.69388
40.552		-11	7.71606		-7	12.3173		8	7.17857		6	4.69388
40.754		5	7.71606		0	12.3173		0	7.17857		15	4.69388
40.955		4	7.71606		-2	12.3173		-17	7.17857		19	4.69388
41.157		9	7.71606		-12	12.3173		26	7.17857		12	4.69388
41.359		15	7.71606		2	12.3173		7	7.17857		3	4.69388
41.561		7	7.71606		5	12.3173		15	7.17857		-7	4.69388
41.762		3	7.71606		-12	12.3173		17	7.17857		1	4.69388
41.964		7	7.71606		3	12.3173		4	7.17857		-16	4.69388
42.166		13	7.71606		0	12.3173		15	7.17857		-19	4.69388
42.368		12	7.71606		0	12.3173		-5	7.17857		35	4.69388
42.569		18	7.71606		0	12.3173		6	7.17857		-5	4.69388
42.771		11	7.71606		-7	12.3173		2	7.17857		13	4.69388
42.973		10	7.71606		14	12.3173		0	7.17857		6	4.69388
43.175		8	7.71606		1	12.3173		38	7.17857		-3	4.69388
43.376		-9	7.71606		-11	12.3173		31	7.17857		-3	4.69388
43.578		1	7.71606		-5	12.3173		19	7.17857		5	4.69388
43.78		6	7.71606		18	12.3173		21	7.17857		10	4.69388
43.982		10	7.71606		22	12.3173		4	7.17857		35	4.69388
44.183		-2	7.71606		-9	12.3173		13	7.17857		10	4.69388
44.385		15	7.71606		-4	12.3173		18	7.17857		20	4.69388
44.587		20	7.71606		-20	12.3173		26	7.17857		-12	4.69388
44.789		0	7.71606		-1	12.3173		19	7.17857		19	4.69388
44.99		21	7.71606		4	12.3173		-2	7.17857		40	4.69388
45.192		12	7.71606		16	12.3173		-11	7.17857		13	4.69388
45.394		1	7.71606		15	12.3173		22	7.17857		-4	4.69388
45.596		-3	7.71606		2	12.3173		30	7.17857		9	4.69388
45.797		-7	7.71606		7	12.3173		8	7.17857		5	4.69388
45.999		14	7.71606		19	12.3173		-18	7.17857		11	4.69388
46.201		-2	7.71606		-9	12.3173		8	7.17857		19	4.69388
46.403		7	7.71606		10	12.3173		-5	7.17857		5	4.69388
46.604		6	7.71606		33	12.3173		10	7.17857		6	4.69388
46.806		16	7.71606		4	12.3173		10	7.17857		4	4.69388
47.008		9	7.71606		1	12.3173		0	7.17857		14	4.69388
47.21		0	7.71606		-12	12.3173		0	7.17857		9	4.69388
47.411		17	7.71606		-10	12.3173		15	7.17857		-1	4.69388
47.613		15	7.71606		20	12.3173		-2	7.17857		1	4.69388
47.815		7	7.71606		26	12.3173		13	7.17857		3	4.69388
48.017		16	7.71606		6	12.3173		5	7.17857		12	4.69388
48.218		-9	7.71606		5	12.3173		7	7.17857		15	4.69388
48.42		-2	7.71606		17	12.3173		33	7.17857		10	4.69388
48.622		10	7.71606		-5	12.3173		9	7.17857		16	4.69388
48.824		3	7.71606		8	12.3173		5	7.17857		20	4.69388
49.025		25	7.71606		-24	12.3173		17	7.17857		21	4.69388
49.227		4	7.71606		-2	12.3173		21	7.17857		-3	4.69388
49.429		-7	7.71606		-18	12.3173		22	7.17857		5	4.69388
49.631		11	7.71606		6	12.3173		10	7.17857		21	4.69388
49.832		-2	7.71606		2	12.3173		4	7.17857		-22	4.69388
50.034		11	7.71606		22	12.3173		5	7.17857		11	4.69388
50.236		-7	7.71606		10	12.3173		10	7.17857		1	4.69388
50.438		23	7.71606		16	12.3173		20	7.17857		1	4.69388
50.639		22	7.71606		2	12.3173		-11	7.17857		-9	4.69388
50.841		-8	7.71606		-6	12.3173		-7	7.17857		-1	4.69388
51.043		11	7.71606		4	12.3173		7	7.17857		17	4.69388
51.245		17	7.71606		5	12.3173		10	7.17857		12	4.69388
51.446		11	7.71606		6	12.3173		6	7.17857		28	4.69388
51.648		23	7.71606		-4	12.3173		20	7.17857		5	4.69388
51.85		-5	7.71606		21	12.3173		17	7.17857		-1	4.69388
52.052		4	7.71606		2	12.3173		10	7.17857		2	4.69388
52.253		24	7.71606		5	12.3173		18	7.17857		4	4.69388
52.455		31	7.71606		3	12.3173		-6	7.17857		1	4.69388
52.657		3	7.71606		20	12.3173		-15	7.17857		-5	4.69388
52.859		2	7.71606		-1	12.3173		4	7.17857		23	4.69388
53.06		8	7.71606		2	12.3173		18	7.17857		9	4.69388
53.262		3	7.71606		-11	12.3173		5	7.17857		5	4.69388
53.464		4	7.71606		5	12.3173		-1	7.17857		2	4.69388
53.666		16	7.71606		4	12.3173		5	7.17857		0	4.69388
53.867		19	7.71606		-1	12.3173		28	7.17857		0	4.69388
54.069		1	7.71606		-14	12.3173		7	7.17857		-9	4.69388
54.271		-7	7.71606		-11	12.3173		4	7.17857		18	4.69388
54.473		5	7.71606		-1	12.3173		14	7.17857		6	4.69388
54.674		6	7.71606		12	12.3173		15	7.17857		6	4.69388
54.876		34	7.71606		8	12.3173		-5	7.17857		-1	4.69388
55.078		15	7.71606		22	12.3173		5	7.17857		2	4.69388
55.28		17	7.71606		0	12.3173		13	7.17857		7	4.69388
55.481		8	7.71606		10	12.3173		14	7.17857		6	4.69388
55.683		15	7.71606		4	12.3173		-2	7.17857		20	4.69388
55.885		13	7.71606		-14	12.3173		19	7.17857		-8	4.69388
56.087		7	7.71606		-5	12.3173		12	7.17857		-12	4.69388
56.288		-4	7.71606		8	12.3173		17	7.17857		-5	4.69388
56.49		23	7.71606		-22	12.3173		5	7.17857		11	4.69388
56.692		22	7.71606		12	12.3173		14	7.17857		6	4.69388
56.894		9	7.71606		49	12.3173		10	7.17857		10	4.69388
57.095		12	7.71606		-9	12.3173		-16	7.17857		-2	4.69388
57.297		21	7.71606		-3	12.3173		5	7.17857		7	4.69388
57.499		-15	7.71606		-6	12.3173		19	7.17857		-6	4.69388
57.701		-8	7.71606		8	12.3173		0	7.17857		-10	4.69388
57.902		16	7.71606		-4	12.3173		0	7.17857		-12	4.69388
58.104		11	7.71606		0	12.3173		8	7.17857		14	4.69388
58.306		-10	7.71606		13	12.3173		23	7.17857		-1	4.69388
58.508		8	7.71606		-3	12.3173		25	7.17857		11	4.69388
58.709		10	7.71606		14	12.3173		-7	7.17857		9	4.69388
58.911		12	7.71606		31	12.3173		8	7.17857		7	4.69388
59.113		5	7.71606		0	12.3173		21	7.17857		5	4.69388
59.315		3	7.71606		21	12.3173		20	7.17857		6	4.69388
59.516		11	7.71606		-2	12.3173		-17	7.17857		5	4.69388
59.718		19	7.71606		6	12.3173		15	7.17857		-9	4.69388
59.92		23	7.71606		5	12.3173		-11	7.17857		-3	4.69388
60.122		11	7.71606		-3	12.3173		-9	7.17857		-7	4.69388
60.323		9	7.71606		20	12.3173		1	7.17857		2	4.69388
60.525		5	7.71606		-4	12.3173		12	7.17857		15	4.69388
60.727		5	7.71606		-6	12.3173		21	7.17857		-9	4.69388
60.929		9	7.71606		-3	12.3173		-1	7.17857		-14	4.69388
61.13		32	7.71606		5	12.3173		-4	7.17857		-5	4.69388
61.332		-4	7.71606		12	12.3173		0	7.17857		23	4.69388
61.534		9	7.71606		4	12.3173		-3	7.17857		12	4.69388
61.736		6	7.71606		-17	12.3173		8	7.17857		15	4.69388
61.937		13	7.71606		15	12.3173		1	7.17857		4	4.69388
62.139		-2	7.71606		1	12.3173		3	7.17857		1	4.69388
62.341		23	7.71606		13	12.3173		23	7.17857		11	4.69388
62.543		20	7.71606		20	12.3173		1	7.17857		9	4.69388
62.744		19	7.71606		20	12.3173		-26	7.17857		-2	4.69388
62.946		11	7.71606		16	12.3173		11	7.17857		4	4.69388
63.148		-1	7.71606		7	12.3173		13	7.17857		-3	4.69388
63.35		-6	7.71606		-2	12.3173		-3	7.17857		15	4.69388
63.551		7	7.71606		9	12.3173		-5	7.17857		-3	4.69388
63.753		8	7.71606		21	12.3173		11	7.17857		9	4.69388
63.955		-6	7.71606		-5	12.3173		5	7.17857		4	4.69388
64.157		12	7.71606		3	12.3173		3	7.17857		12	4.69388
64.358		2	7.71606		14	12.3173		4	7.17857		-13	4.69388
64.56		4	7.71606		8	12.3173		21	7.17857		15	4.69388
64.762		3	7.71606		-2	12.3173		8	7.17857		30	4.69388
64.964		8	7.71606		-13	12.3173		-10	7.17857		-6	4.69388
65.165		3	7.71606		24	12.3173		8	7.17857		0	4.69388
65.367		8	7.71606		-5	12.3173		28	7.17857		-5	4.69388
65.569		3	7.71606		-6	12.3173		8	7.17857		-9	4.69388
65.77		-9	7.71606		18	12.3173		16	7.17857		13	4.69388
65.972		0	7.71606		11	12.3173		5	7.17857		5	4.69388
66.174		25	7.71606		8	12.3173		8	7.17857		-3	4.69388
66.376		19	7.71606		-19	12.3173		14	7.17857		12	4.69388
66.578		0	7.71606		20	12.3173		14	7.17857		11	4.69388
66.779		-2	7.71606		12	12.3173		15	7.17857		15	4.69388
66.981		2	7.71606		29	12.3173		2	7.17857		-2	4.69388
67.183		36	7.71606		21	12.3173		-2	7.17857		4	4.69388
67.385		16	7.71606		-11	12.3173		11	7.17857		6	4.69388
67.586		13	7.71606		33	12.3173		10	7.17857		7	4.69388
67.788		3	7.71606		13	12.3173		13	7.17857		-14	4.69388
67.99		2	7.71606		-6	12.3173		-1	7.17857		-2	4.69388
68.192		9	7.71606		14	12.3173		3	7.17857		-8	4.69388
68.393		3	7.71606		2	12.3173		10	7.17857		4	4.69388
68.595		1	7.71606		2	12.3173		-2	7.17857		2	4.69388
68.797		4	7.71606		1	12.3173		-3	7.17857		0	4.69388
68.999		33	7.71606		22	12.3173		16	7.17857		-5	4.69388
69.2		1	7.71606		9	12.3173		5	7.17857		-6	4.69388
69.402		11	7.71606		8	12.3173		13	7.17857		14	4.69388
69.604		4	7.71606		5	12.3173		7	7.17857		-5	4.69388
69.806		22	7.71606		-1	12.3173		8	7.17857		13	4.69388
70.007		0	7.71606		33	12.3173		6	7.17857		25	4.69388
70.209		11	7.71606		-25	12.3173		14	7.17857		4	4.69388
70.411		11	7.71606		20	12.3173		-3	7.17857		2	4.69388
70.613		6	7.71606		0	12.3173		5	7.17857		2	4.69388
70.814		19	7.71606		5	12.3173		10	7.17857		19	4.69388
71.016		10	7.71606		36	12.3173		-14	7.17857		-10	4.69388
71.218		15	7.71606		23	12.3173		-4	7.17857		-8	4.69388
71.419		13	7.71606		8	12.3173		1	7.17857		-7	4.69388
71.621		-10	7.71606		14	12.3173		3	7.17857		26	4.69388
71.823		22	7.71606		34	12.3173		2	7.17857		12	4.69388
72.025		-3	7.71606		1	12.3173		3	7.17857		2	4.69388
72.227		12	7.71606		23	12.3173		0	7.17857		12	4.69388
72.428		15	7.71606		38	12.3173		-4	7.17857		0	4.69388
72.63		6	7.71606		16	12.3173		-7	7.17857		-14	4.69388
72.832		2	7.71606		17	12.3173		14	7.17857		11	4.69388
73.034		13	7.71606		14	12.3173		1	7.17857		-16	4.69388
73.235		10	7.71606		31	12.3173		-1	7.17857		17	4.69388
73.437		10	7.71606		7	12.3173		3	7.17857		8	4.69388
73.639		26	7.71606		8	12.3173		20	7.17857		0	4.69388
73.841		9	7.71606		26	12.3173		-1	7.17857		5	4.69388
74.042		-3	7.71606		14	12.3173		7	7.17857		0	4.69388
74.244		17	7.71606		29	12.3173		-4	7.17857		15	4.69388
74.446		18	7.71606		13	12.3173		0	7.17857		-10	4.69388
74.648		11	7.71606		11	12.3173		-12	7.17857		8	4.69388
74.849		6	7.71606		42	12.3173		-3	7.17857		0	4.69388
75.051		11	7.71606		26	12.3173		4	7.17857		36	4.69388
75.253		40	7.71606		22	12.3173		4	7.17857		0	4.69388
75.455		-13	7.71606		23	12.3173		-26	7.17857		17	4.69388
75.656		1	7.71606		0	12.3173		-3	7.17857		10	4.69388
75.858		-3	7.71606		29	12.3173		-4	7.17857		20	4.69388
76.06		23	7.71606		18	12.3173		17	7.17857		8	4.69388
76.261		2	7.71606		5	12.3173		6	7.17857		14	4.69388
76.463		17	7.71606		8	12.3173		-8	7.17857		1	4.69388
76.665		0	7.71606		-1	12.3173		3	7.17857		-15	4.69388
76.867		3	7.71606		33	12.3173		28	7.17857		5	4.69388
77.069		1	7.71606		-14	12.3173		6	7.17857		-2	4.69388
77.27		17	7.71606		-3	12.3173		20	7.17857		5	4.69388
77.472		1	7.71606		2	12.3173		2	7.17857		3	4.69388
77.674		13	7.71606		33	12.3173		14	7.17857		1	4.69388
77.876		11	7.71606		32	12.3173		-9	7.17857		10	4.69388
78.077		-9	7.71606		21	12.3173		18	7.17857		-11	4.69388
78.279		-2	7.71606		25	12.3173		-5	7.17857		11	4.69388
78.481		-1	7.71606		16	12.3173		-2	7.17857		11	4.69388
78.683		5	7.71606		22	12.3173		8	7.17857		-11	4.69388
78.884		11	7.71606		24	12.3173		3	7.17857		6	4.69388
79.086		-7	7.71606		18	12.3173		8	7.17857		23	4.69388
79.288		-2	7.71606		3	12.3173		-6	7.17857		23	4.69388
79.49		2	7.71606		31	12.3173		-2	7.17857		4	4.69388
79.691		5	7.71606		38	12.3173		-2	7.17857		6	4.69388
79.893		10	7.71606		9	12.3173		13	7.17857		2	4.69388
80.095		0	7.71606		18	12.3173		-5	7.17857		28	4.69388
80.297		15	7.71606		2	12.3173		17	7.17857		-3	4.69388
80.498		-16	7.71606		27	12.3173		15	7.17857		0	4.69388
80.7		22	7.71606		0	12.3173		12	7.17857		28	4.69388
80.902		2	7.71606		31	12.3173		26	7.17857		-3	4.69388
81.104		2	7.71606		-3	12.3173		16	7.17857		14	4.69388
81.305		11	7.71606		2	12.3173		-17	7.17857		22	4.69388
81.507		8	7.71606		15	12.3173		-5	7.17857		-11	4.69388
81.709		5	7.71606		-5	12.3173		4	7.17857		4	4.69388
81.91		2	7.71606		-9	12.3173		5	7.17857		4	4.69388
82.112		5	7.71606		20	12.3173		4	7.17857		-7	4.69388
82.314		-15	7.71606		12	12.3173		12	7.17857		13	4.69388
82.516		-14	7.71606		35	12.3173		8	7.17857		30	4.69388
82.718		2	7.71606		17	12.3173		10	7.17857		14	4.69388
82.919		0	7.71606		-2	12.3173		10	7.17857		12	4.69388
83.121		31	7.71606		10	12.3173		19	7.17857		1	4.69388
83.323		-7	7.71606		17	12.3173		4	7.17857		-13	4.69388
83.525		19	7.71606		4	12.3173		21	7.17857		10	4.69388
83.726		0	7.71606		0	12.3173		3	7.17857		23	4.69388
83.928		9	7.71606		3	12.3173		9	7.17857		10	4.69388
84.13		-4	7.71606		12	12.3173		12	7.17857		-14	4.69388
84.332		19	7.71606		13	12.3173		14	7.17857		-5	4.69388
84.533		1	7.71606		28	12.3173		18	7.17857		3	4.69388
84.735		-4	7.71606		19	12.3173		-7	7.17857		-4	4.69388
84.937		2	7.71606		29	12.3173		33	7.17857		-6	4.69388
85.139		20	7.71606		32	12.3173		9	7.17857		7	4.69388
85.34		6	7.71606		33	12.3173		-9	7.17857		5	4.69388
85.542		8	7.71606		27	12.3173		29	7.17857		20	4.69388
85.744		5	7.71606		14	12.3173		10	7.17857		3	4.69388
85.946		7	7.71606		3	12.3173		11	7.17857		2	4.69388
86.147		-7	7.71606		35	12.3173		0	7.17857		2	4.69388
86.349		4	7.71606		20	12.3173		14	7.17857		1	4.69388
86.551		-8	7.71606		27	12.3173		-3	7.17857		2	4.69388
86.753		-4	7.71606		21	12.3173		2	7.17857		13	4.69388
86.954		18	7.71606		2	12.3173		8	7.17857		-11	4.69388
87.156		8	7.71606		-8	12.3173		9	7.17857		10	4.69388
87.358		16	7.71606		19	12.3173		-4	7.17857		0	4.69388
87.56		13	7.71606		19	12.3173		5	7.17857		5	4.69388
87.761		4	7.71606		11	12.3173		15	7.17857		5	4.69388
87.963		17	7.71606		23	12.3173		13	7.17857		2	4.69388
88.165		16	7.71606		15	12.3173		4	7.17857		14	4.69388
88.367		-5	7.71606		20	12.3173		8	7.17857		9	4.69388
88.568		6	7.71606		14	12.3173		-6	7.17857		8	4.69388
88.77		18	7.71606		20	12.3173		3	7.17857		-16	4.69388
88.972		17	7.71606		13	12.3173		32	7.17857		-4	4.69388
89.174		9	7.71606		10	12.3173		6	7.17857		-16	4.69388
89.375		-4	7.71606		22	12.3173		-7	7.17857		-7	4.69388
89.577		10	7.71606		51	12.3173		9	7.17857		27	4.69388
89.779		-10	7.71606		1	12.3173		5	7.17857		-7	4.69388
89.981		10	7.71606		9	12.3173		45	7.17857		5	4.69388
90.182		18	7.71606		25	12.3173		0	7.17857		-24	4.69388
90.384		23	7.71606		27	12.3173		-6	7.17857		-6	4.69388
90.586		6	7.71606		8	12.3173		23	7.17857		15	4.69388
90.788		16	7.71606		43	12.3173		14	7.17857		-10	4.69388
90.989		10	7.71606		19	12.3173		13	7.17857		-14	4.69388
91.191		11	7.71606		10	12.3173		14	7.17857		-8	4.69388
91.393		14	7.71606		32	12.3173		21	7.17857		-8	4.69388
91.595		22	7.71606		28	12.3173		8	7.17857		11	4.69388
91.796		20	7.71606		12	12.3173		27	7.17857		-5	4.69388
91.998		8	7.71606		15	12.3173		-2	7.17857		3	4.69388
92.2		9	7.71606		19	12.3173		14	7.17857		21	4.69388
92.402		15	7.71606		28	12.3173		1	7.17857		21	4.69388
92.603		14	7.71606		27	12.3173		6	7.17857		1	4.69388
92.805		2	7.71606		20	12.3173		2	7.17857		4	4.69388
93.007		6	7.71606		23	12.3173		9	7.17857		-5	4.69388
93.209		3	7.71606		0	12.3173		7	7.17857		7	4.69388
93.41		13	7.71606		17	12.3173		-1	7.17857		0	4.69388
93.612		10	7.71606		16	12.3173		3	7.17857		23	4.69388
93.814		17	7.71606		26	12.3173		-6	7.17857		5	4.69388
94.016		18	7.71606		10	12.3173		18	7.17857		0	4.69388
94.217		-1	7.71606		37	12.3173		1	7.17857		14	4.69388
94.419		25	7.71606		16	12.3173		-6	7.17857		1	4.69388
94.621		11	7.71606		27	12.3173		8	7.17857		4	4.69388
94.823		6	7.71606		3	12.3173		6	7.17857		16	4.69388
95.024		25	7.71606		13	12.3173		11	7.17857		26	4.69388
95.226		22	7.71606		51	12.3173		2	7.17857		5	4.69388
95.428		1	7.71606		7	12.3173		2	7.17857		2	4.69388
95.63		3	7.71606		27	12.3173		19	7.17857		25	4.69388
95.831		12	7.71606		37	12.3173		19	7.17857		15	4.69388
96.033		1	7.71606		14	12.3173		13	7.17857		-1	4.69388
96.235		14	7.71606		23	12.3173		13	7.17857		4	4.69388
96.437		12	7.71606		8	12.3173		10	7.17857		-14	4.69388
96.638		6	7.71606		12	12.3173		4	7.17857		-10	4.69388
96.84		-1	7.71606		21	12.3173		2	7.17857		4	4.69388
97.042		7	7.71606		27	12.3173		27	7.17857		15	4.69388
97.244		-6	7.71606		34	12.3173		-2	7.17857		9	4.69388
97.445		-10	7.71606		6	12.3173		4	7.17857		11	4.69388
97.647		5	7.71606		-11	12.3173		26	7.17857		10	4.69388
97.849		-10	7.71606		33	12.3173		0	7.17857		12	4.69388
98.051		5	7.71606		18	12.3173		10	7.17857		2	4.69388
98.252		-2	7.71606		26	12.3173		21	7.17857		1	4.69388
98.454		8	7.71606		9	12.3173		2	7.17857		-3	4.69388
98.656		1	7.71606		19	12.3173		7	7.17857		9	4.69388
98.858		10	7.71606		2	12.3173		12	7.17857		-10	4.69388
99.059		18	7.71606		11	12.3173		13	7.17857		-19	4.69388
99.261		8	7.71606		-5	12.3173		8	7.17857		-7	4.69388
99.463		8	7.71606		20	12.3173		-6	7.17857		10	4.69388
99.665		23	7.71606		36	12.3173		0	7.17857		8	4.69388
99.866		6	7.71606		30	12.3173		4	7.17857		6	4.69388
100.068		14	7.71606		30	12.3173		12	7.17857		-2	4.69388
100.27		14	7.71606		33	12.3173		14	7.17857		11	4.69388
100.472		28	7.71606		18	12.3173		20	7.17857		0	4.69388
100.673		20	7.71606		28	12.3173		8	7.17857		2	4.69388
100.875		7	7.71606		24	12.3173		5	7.17857		11	4.69388
101.077		4	7.71606		17	12.3173		7	7.17857		4	4.69388
101.279		20	7.71606		37	12.3173		12	7.17857		34	4.69388
101.48		-7	7.71606		26	12.3173		17	7.17857		3	4.69388
101.682		-5	7.71606		29	12.3173		-5	7.17857		6	4.69388
101.884		21	7.71606		37	12.3173		15	7.17857		3	4.69388
102.086		27	7.71606		18	12.3173		28	7.17857		-13	4.69388
102.287		6	7.71606		42	12.3173		-7	7.17857		10	4.69388
102.489		-13	7.71606		4	12.3173		14	7.17857		7	4.69388
102.691		13	7.71606		-6	12.3173		7	7.17857		20	4.69388
102.893		-1	7.71606		26	12.3173		12	7.17857		-12	4.69388
103.094		5	7.71606		9	12.3173		5	7.17857		26	4.69388
103.296		14	7.71606		27	12.3173		-10	7.17857		6	4.69388
103.498		13	7.71606		20	12.3173		14	7.17857		13	4.69388
103.7		-3	7.71606		13	12.3173		19	7.17857		1	4.69388
103.901		24	7.71606		23	12.3173		16	7.17857		-1	4.69388
104.103		18	7.71606		9	12.3173		9	7.17857		1	4.69388
104.305		3	7.71606		26	12.3173		6	7.17857		2	4.69388
104.507		11	7.71606		34	12.3173		-11	7.17857		7	4.69388
104.708		-1	7.71606		1	12.3173		11	7.17857		-14	4.69388
104.91		14	7.71606		24	12.3173		11	7.17857		12	4.69388
105.112		-6	7.71606		14	12.3173		25	7.17857		-14	4.69388
105.314		2	7.71606		15	12.3173		20	7.17857		24	4.69388
105.515		12	7.71606		35	12.3173		22	7.17857		-10	4.69388
105.717		6	7.71606		25	12.3173		9	7.17857		-4	4.69388
105.919		20	7.71606		29	12.3173		6	7.17857		12	4.69388
106.121		25	7.71606		10	12.3173		-12	7.17857		-3	4.69388
106.322		1	7.71606		23	12.3173		15	7.17857		13	4.69388
106.524		8	7.71606		35	12.3173		4	7.17857		28	4.69388
106.726		-7	7.71606		19	12.3173		10	7.17857		7	4.69388
106.928		36	7.71606		39	12.3173		8	7.17857		31	4.69388
107.129		26	7.71606		25	12.3173		12	7.17857		-2	4.69388
107.331		17	7.71606		16	12.3173		-1	7.17857		-13	4.69388
107.533		15	7.71606		11	12.3173		8	7.17857		-8	4.69388
107.735		-9	7.71606		45	12.3173		9	7.17857		14	4.69388
107.936		3	7.71606		0	12.3173		9	7.17857		4	4.69388
108.138		10	7.71606		13	12.3173		22	7.17857		-7	4.69388
108.34		6	7.71606		26	12.3173		12	7.17857		12	4.69388
108.542		14	7.71606		32	12.3173		13	7.17857		-6	4.69388
108.743		-9	7.71606		24	12.3173		9	7.17857		5	4.69388
108.945		6	7.71606		49	12.3173		-7	7.17857		29	4.69388
109.147		18	7.71606		26	12.3173		37	7.17857		-12	4.69388
109.349		-2	7.71606		25	12.3173		18	7.17857		-6	4.69388
109.55		-15	7.71606		12	12.3173		-1	7.17857		-4	4.69388
109.752		8	7.71606		21	12.3173		8	7.17857		15	4.69388
109.954		16	7.71606		22	12.3173		18	7.17857		22	4.69388
110.156		5	7.71606		15	12.3173		14	7.17857		2	4.69388
110.357		6	7.71606		14	12.3173		9	7.17857		5	4.69388
110.559		-4	7.71606		28	12.3173		-7	7.17857		36	4.69388
110.761		-21	7.71606		18	12.3173		14	7.17857		18	4.69388
110.963		-1	7.71606		31	12.3173		11	7.17857		-12	4.69388
111.164		15	7.71606		16	12.3173		-7	7.17857		0	4.69388
111.366		-6	7.71606		0	12.3173		19	7.17857		-6	4.69388
111.568		13	7.71606		32	12.3173		-9	7.17857		-4	4.69388
111.77		2	7.71606		20	12.3173		14	7.17857		7	4.69388
111.971		8	7.71606		27	12.3173		1	7.17857		8	4.69388
112.173		8	7.71606		24	12.3173		2	7.17857		8	4.69388
112.375		15	7.71606		18	12.3173		-12	7.17857		-6	4.69388
112.577		6	7.71606		23	12.3173		-17	7.17857		0	4.69388
112.778		0	7.71606		21	12.3173		-19	7.17857		-4	4.69388
112.98		0	7.71606		9	12.3173		-1	7.17857		13	4.69388
113.182		4	7.71606		35	12.3173		12	7.17857		-8	4.69388
113.384		8	7.71606		14	12.3173		0	7.17857		6	4.69388
113.585		24	7.71606		21	12.3173		-7	7.17857		-4	4.69388
113.787		-5	7.71606		5	12.3173		-17	7.17857		9	4.69388
113.989		11	7.71606		22	12.3173		8	7.17857		-11	4.69388
114.191		-3	7.71606		35	12.3173		15	7.17857		33	4.69388
114.392		7	7.71606		15	12.3173		-12	7.17857		1	4.69388
114.594		16	7.71606		9	12.3173		6	7.17857		-1	4.69388
114.796		3	7.71606		26	12.3173		4	7.17857		1	4.69388
114.998		2	7.71606		32	12.3173		13	7.17857		-6	4.69388
115.199		16	7.71606		33	12.3173		7	7.17857		12	4.69388
115.401		6	7.71606		28	12.3173		18	7.17857		5	4.69388
115.603		-3	7.71606		23	12.3173		5	7.17857		4	4.69388
115.805		-7	7.71606		38	12.3173		19	7.17857		12	4.69388
116.006		0	7.71606		21	12.3173		0	7.17857		18	4.69388
116.208		-5	7.71606		0	12.3173		16	7.17857		-17	4.69388
116.41		24	7.71606		16	12.3173		4	7.17857		-9	4.69388
116.612		-4	7.71606		28	12.3173		7	7.17857		-3	4.69388
116.813		7	7.71606		-7	12.3173		11	7.17857		-1	4.69388
117.015		10	7.71606		11	12.3173		11	7.17857		-1	4.69388
117.217		11	7.71606		8	12.3173		9	7.17857		13	4.69388
117.419		24	7.71606		17	12.3173		-12	7.17857		20	4.69388
117.62		-12	7.71606		14	12.3173					34	4.69388
117.822		2	7.71606		17	12.3173					8	4.69388
118.024		12	7.71606		6	12.3173					9	4.69388
118.226		5	7.71606		40	12.3173					3	4.69388
118.427		10	7.71606		34	12.3173					2	4.69388
118.629		6	7.71606		19	12.3173					4	4.69388
118.831		9	7.71606		25						-2	4.69388
119.033		17	7.71606								-3	4.69388
119.234		14	7.71606								-4	4.69388
119.436		10	7.71606								-6	4.69388
119.638		5	7.71606								2	4.69388
119.84		13	7.71606								1	4.69388
120.041		28	7.71606								8	4.69388
120.243		9	7.71606
120.445		23	7.71606
120.647		4	7.71606
120.848		15	7.71606
121.05		-3	7.71606
121.252		-1	7.71606
121.454		37	7.71606
121.655		-11	7.71606
121.857		-10	7.71606
122.059		-2	7.71606
122.261		-15	7.71606
122.462		-2	7.71606
122.664		8	7.71606
122.866		6	7.71606
123.068		5	7.71606
123.269		22	7.71606
123.471		9	7.71606
123.673		3	7.71606
123.875		7	7.71606
124.076		22	7.71606
124.278		7	7.71606
124.48		-3	7.71606
124.682		18	7.71606
124.883		28	7.71606
125.085		2	7.71606
125.287		17	7.71606
125.489		-13	7.71606
125.69		33	7.71606
125.892		-2	7.71606
126.094		3	7.71606
126.296		3	7.71606
126.497		-9	7.71606
126.699		15	7.71606
126.901		5	7.71606
127.103		10	7.71606
127.304		6	7.71606
127.506		12	7.71606
127.708		-4	7.71606
127.91		10	7.71606
128.111		13	7.71606
128.313		28	7.71606
128.515		-1	7.71606
128.717		5	7.71606
128.918		25	7.71606
129.12		13	7.71606
129.322		14	7.71606
129.524		-11	7.71606
129.725		-17	7.71606
129.927		1	7.71606
130.129		14	7.71606
130.331		22	7.71606
130.532		20	7.71606
130.734		-2	7.71606
130.936		8	7.71606
131.138		14	7.71606
131.339		6	7.71606
131.541		34	7.71606
131.743		-11	7.71606
131.945		-6	7.71606
132.146		15	7.71606
132.348		9	7.71606
132.55		5	7.71606
132.752		2	7.71606
132.953		7	7.71606
133.155		-8	7.71606
133.357		14	7.71606
133.559		14	7.71606
133.76		11	7.71606
133.962		23	7.71606
134.164		10	7.71606
134.366		8	7.71606
134.567		4	7.71606
134.769		16	7.71606
134.971		6	7.71606
135.173		-1	7.71606
135.374		1	7.71606
135.576		10	7.71606
135.778		14	7.71606
135.98		11	7.71606
136.181		1	7.71606
136.383		-5	7.71606
136.585		-11	7.71606
136.787		1	7.71606
136.988		21	7.71606
137.19		27	7.71606
137.392		8	7.71606
137.594		12	7.71606
137.795		2	7.71606
137.997		16	7.71606
138.199		9	7.71606
138.401		21	7.71606
138.602		11	7.71606
138.804		5	7.71606
139.006		9	7.71606
139.208		36	7.71606
139.409		12	7.71606
139.611		-2	7.71606
139.813		-11	7.71606
140.015		2	7.71606
140.216		-2	7.71606
140.418		5	7.71606
140.62		-2	7.71606
140.822		-13	7.71606
141.023		8	7.71606
141.225		6	7.71606
141.427		9	7.71606
141.629		-3	7.71606
141.83		5	7.71606
142.032		25	7.71606
142.234		10	7.71606
142.436		12	7.71606
142.637		-3	7.71606
142.839		8	7.71606
143.041		7	7.71606
143.243		4	7.71606
143.444		4	7.71606
143.646		6	7.71606
143.848		9	7.71606
144.05		29	7.71606
144.251		8	7.71606
144.453		4	7.71606
144.655		12	7.71606
144.857		13	7.71606
145.058		-13	7.71606
145.26		11	7.71606
145.462		6	7.71606
145.664		-13	7.71606
145.865		2	7.71606
146.067		-4	7.71606
146.269		-9	7.71606
146.471		5	7.71606
146.672		25	7.71606
146.874		8	7.71606
147.076		-4	7.71606
147.278		-8	7.71606
147.479		-4	7.71606
147.681		-7	7.71606
147.883		-5	7.71606
148.085		3	7.71606
148.286		-1	7.71606
148.488		-6	7.71606
148.69		23	7.71606
148.892		-1	7.71606
149.093		-5	7.71606
149.295		4	7.71606
149.497		8	7.71606
149.699		-8	7.71606
149.9		-10	7.71606
150.102		18	7.71606
150.304		9	7.71606
150.506		-3	7.71606
150.707		6	7.71606
150.909		10	7.71606
151.111		5	7.71606
151.313		-4	7.71606
151.514		4	7.71606
151.716		13	7.71606
151.918		8	7.71606
152.12		12	7.71606
152.321		11	7.71606
152.523		-3	7.71606
152.725		13	7.71606
152.927		10	7.71606
153.128		-3	7.71606
153.33		-1	7.71606
153.532		-5	7.71606
153.734		-10	7.71606
153.935		1	7.71606
154.137		4	7.71606
154.339		5	7.71606
154.541		3	7.71606
154.742		2	7.71606
154.944		15	7.71606
155.146		4	7.71606
155.348		-2	7.71606
155.549		1	7.71606
155.751		-3	7.71606
155.953		-3	7.71606
156.155		7	7.71606
156.356		10	7.71606
156.558		79	7.71606
156.76		-3	7.71606
156.962		38	7.71606
157.163		7	7.71606
157.365		7	7.71606
157.567		3	7.71606
157.769		7	7.71606
157.97		-3	7.71606
158.172		8	7.71606
158.374		23	7.71606
158.576		5	7.71606
158.777		9	7.71606
158.979		7	7.71606
159.181		-3	7.71606
159.383		18	7.71606
159.584		8	7.71606
159.786		20	7.71606
159.988		-11	7.71606
160.19		12	7.71606
160.391		-7	7.71606
160.593		-22	7.71606
160.795		28	7.71606
160.997		13	7.71606
161.198		-4	7.71606
161.4		13	7.71606
161.602		3	7.71606
161.804		30	7.71606
162.005		10	7.71606
162.207		19	7.71606
162.409		4	7.71606
162.611		6	7.71606
162.812		8	7.71606
163.014		10	7.71606
163.216		9	7.71606
163.418		10	7.71606
163.619		21	7.71606
163.821		14	7.71606
164.023		-4	7.71606
164.225		4	7.71606
164.426		14	7.71606
164.628		3	7.71606
164.83		20	7.71606
165.032		10	7.71606
165.233		11	7.71606
165.435		6	7.71606
165.637		14	7.71606
165.839		-8	7.71606
166.04		25	7.71606
166.242		5	7.71606
166.444		46	7.71606
166.646		3	7.71606
166.847		3	7.71606
167.049		22	7.71606
167.251		4	7.71606
167.453		4	7.71606
167.654		-1	7.71606
167.856		-6	7.71606
168.058		4	7.71606
168.26		5	7.71606
168.461		13	7.71606
168.663		13	7.71606
168.865		4	7.71606
169.067		4	7.71606
169.268		1	7.71606
169.47		8	7.71606
169.672		10	7.71606
169.874		4	7.71606
170.075		28	7.71606
170.277		14	7.71606
170.479		7	7.71606
170.681		-3	7.71606
170.882		12	7.71606
171.084		14	7.71606
171.286		-9	7.71606
171.488		15	7.71606
171.689		29	7.71606
171.891		-4	7.71606
172.093		19	7.71606
172.295		-7	7.71606
172.496		-3	7.71606
172.698		11	7.71606
172.9		7	7.71606
173.102		0	7.71606
173.303		21	7.71606
173.505		8	7.71606
173.707		8	7.71606
173.909		19	7.71606
174.11		5	7.71606
174.312		15	7.71606
174.514		15	7.71606
174.716		0	7.71606
174.917		9	7.71606
175.119		28	7.71606
175.321		1	7.71606
175.523		0	7.71606
175.724		6	7.71606
175.926		12	7.71606
176.128		-2	7.71606
176.33		0	7.71606
176.531		-3	7.71606
176.733		3	7.71606
176.935		4	7.71606
177.137		18	7.71606
177.338		-3	7.71606
177.54		4	7.71606
177.742		14	7.71606
177.944		-2	7.71606
178.145		5	7.71606
178.347		-1	7.71606
178.549		10	7.71606
178.751		14	7.71606
178.952		1	7.71606
179.154		2	7.71606
179.356		22	7.71606
179.558		1	7.71606
179.759		-4	7.71606
179.961		-2	7.71606
180.163		6	7.71606
180.365		9	7.71606
180.566		14	7.71606
180.768		15	7.71606
180.97		3	7.71606
181.172		-7	7.71606
181.373		2	7.71606
181.575		-5	7.71606
181.777		7	7.71606
181.979		10	7.71606
182.18		2	7.71606
182.382		-12	7.71606
182.584		18	7.71606
182.786		6	7.71606
182.987		14	7.71606
183.189		9	7.71606
183.391		11	7.71606
183.593		7	7.71606
183.794		9	7.71606
183.996		17	7.71606
184.198		-2	7.71606
184.4		-2	7.71606
184.601		-7	7.71606
184.803		19	7.71606
185.005		-5	7.71606
185.207		18	7.71606
185.408		4	7.71606
185.61		26	7.71606
185.812		12	7.71606
186.014		-3	7.71606
186.215		15	7.71606
186.417		17	7.71606
186.619		9	7.71606
186.821		21	7.71606
187.022		7	7.71606
187.224		6	7.71606
187.426		16	7.71606
187.628		10	7.71606
187.829		8	7.71606
188.031		-10	7.71606
188.233		2	7.71606
188.435		11	7.71606
188.636		11	7.71606
188.838		9	7.71606
189.04		4	7.71606
189.242		6	7.71606
189.443		0	7.71606
189.645		-4	7.71606
189.847		11	7.71606
190.049		14	7.71606
190.25		10	7.71606
190.452		2	7.71606
190.654		6	7.71606
190.856		5	7.71606
191.057		2	7.71606
191.259		33	7.71606
191.461		19	7.71606
191.663		8	7.71606
191.864		4	7.71606
192.066		23	7.71606
192.268		4	7.71606
192.47		15	7.71606
192.671		3	7.71606
192.873		3	7.71606
193.075		14	7.71606
193.277		-1	7.71606
193.478		-7	7.71606
193.68		14	7.71606
193.882		7	7.71606
194.084		2	7.71606
194.285		7	7.71606
194.487		12	7.71606
194.689		8	7.71606
194.891		8	7.71606
195.092		8	7.71606
195.294		-2	7.71606
195.496		16	7.71606
195.698		2	7.71606
195.899		40	7.71606
196.101		18	7.71606
196.303		7	7.71606
196.505		7	7.71606
196.706		19	7.71606
196.908		9	7.71606
197.11		22	7.71606
197.312		11	7.71606
197.513		14	7.71606
197.715		13	7.71606
197.917		3	7.71606
198.119		11	7.71606
198.32		10	7.71606
198.522		-5	7.71606
198.724		-4	7.71606
198.926		-1	7.71606
199.127		8	7.71606
199.329		18	7.71606
199.531		29	7.71606
199.733		2	7.71606
199.934		6	7.71606
200.136		-8	7.71606
200.338		0	7.71606
200.54		6	7.71606
200.741		2	7.71606
200.943		18	7.71606
201.145		3	7.71606
201.347		4	7.71606
201.548		6	7.71606
201.75		6	7.71606
201.952		2	7.71606
202.154		4	7.71606
202.355		0	7.71606
202.557		7	7.71606
202.759		25	7.71606
202.961		9	7.71606
203.162		-1	7.71606
203.364		11	7.71606
203.566		6	7.71606
203.768		14	7.71606
203.969		10	7.71606
204.171		15	7.71606
204.373		8	7.71606
204.575		5	7.71606
204.776		7	7.71606
204.978		-2	7.71606
205.18		10	7.71606
205.382		17	7.71606
205.583		7	7.71606
205.785		-4	7.71606
205.987		24	7.71606
206.189		12	7.71606
206.39		21	7.71606
206.592		0	7.71606
206.794		12	7.71606
206.996		28	7.71606
207.197		5	7.71606
207.399		23	7.71606
207.601		17	7.71606
207.803		5	7.71606
208.004		11	7.71606
208.206		17	7.71606
208.408		17	7.71606
208.61		7	7.71606
208.811		12	7.71606
209.013		0	7.71606
209.215		17	7.71606
209.417		-1	7.71606
209.618		-5	7.71606
209.82		18	7.71606
210.022		5	7.71606
210.224		8	7.71606
210.425		-8	7.71606
210.627		-6	7.71606
210.829		7	7.71606
211.031		8	7.71606
211.232		4	7.71606
211.434		19	7.71606
211.636		5	7.71606
211.838		7	7.71606
212.039		5	7.71606
212.241		10	7.71606
212.443		12	7.71606
212.645		11	7.71606
212.846		-8	7.71606
213.048		25	7.71606
213.25		-3	7.71606
213.452		9	7.71606
213.653		6	7.71606
213.855		6	7.71606
214.057		1	7.71606
214.259		5	7.71606
214.46		20	7.71606
214.662		7	7.71606
214.864		-2	7.71606
215.066		0	7.71606
215.267		-6	7.71606
215.469		2	7.71606
215.671		10	7.71606
215.873		9	7.71606
216.074		-1	7.71606
216.276		8	7.71606
216.478		7	7.71606
216.68		8	7.71606
216.881		10	7.71606
217.083		2	7.71606
217.285		19	7.71606
217.487		4	7.71606
217.688		12	7.71606
217.89		-6	7.71606
218.092		9	7.71606
218.294		9	7.71606
218.495		-1	7.71606
218.697		6	7.71606
218.899		0	7.71606
219.101		12	7.71606
219.302		13	7.71606
219.504		19	7.71606
219.706		5	7.71606
219.908		22	7.71606
220.109		12	7.71606
220.311		0	7.71606
220.513		-10	7.71606
220.715		16	7.71606
220.916		-1	7.71606
221.118		5	7.71606
221.32		7	7.71606
221.522		35	7.71606
221.723		0	7.71606
221.925		73	7.71606
222.127		56	7.71606
222.329		7	7.71606
222.53		18	7.71606
222.732		-7	7.71606
222.934		15	7.71606
223.136		23	7.71606
223.337		3	7.71606
223.539		21	7.71606
223.741		13	7.71606
223.943		-3	7.71606
224.144		4	7.71606
224.346		2	7.71606
224.548		4	7.71606
224.75		10	7.71606
224.951		12	7.71606
225.153		6	7.71606
225.355		11	7.71606
225.557		7	7.71606
225.758		4	7.71606
225.96		28	7.71606
226.162		15	7.71606
226.364		3	7.71606
226.565		0	7.71606
226.767		12	7.71606
226.969		0	7.71606
227.171		26	7.71606
227.372		20	7.71606
227.574		24	7.71606
227.776		25	7.71606
227.978		26	7.71606
228.179		12	7.71606
228.381		11	7.71606
228.583		13	7.71606
228.785		6	7.71606
228.986		12	7.71606
229.188		-6	7.71606
229.39		34	7.71606
229.592		6	7.71606
229.793		30	7.71606
229.995		-2	7.71606
230.197		5	7.71606
230.399		10	7.71606
230.6		1	7.71606
230.802		9	7.71606
231.004		13	7.71606
231.206		12	7.71606
231.407		-1	7.71606
231.609		9	7.71606
231.811		-8	7.71606
232.013		-15	7.71606
232.214		8	7.71606
232.416		28	7.71606
232.618		10	7.71606
232.82		0	7.71606
233.021		7	7.71606
233.223		25	7.71606
233.425		6	7.71606
233.627		-1	7.71606
233.828		13	7.71606
234.03		6	7.71606
234.232		14	7.71606
234.434		12	7.71606
234.635		4	7.71606
234.837		-5	7.71606
235.039		1	7.71606
235.241		17	7.71606
235.442		-12	7.71606
235.644		-4	7.71606
235.846		2	7.71606
236.048		9	7.71606
236.249		-5	7.71606
236.451		9	7.71606
236.653		8	7.71606
236.855		-5	7.71606
237.056		-1	7.71606
237.258		9	7.71606
237.46		32	7.71606
237.662		0	7.71606
237.863		-2	7.71606
238.065		12	7.71606
238.267		6	7.71606
238.469		6	7.71606
238.67		17	7.71606
238.872		5	7.71606
239.074		5	7.71606
239.276		-1	7.71606
239.477		13	7.71606
239.679		6	7.71606
239.881		0	7.71606
240.083		5	7.71606
240.284		7	7.71606
240.486		2	7.71606
240.688		-12	7.71606
240.89		2	7.71606
241.091		6	7.71606
241.293		10	7.71606
241.495		13	7.71606
241.697		23	7.71606
241.898		12	7.71606
242.1		3	7.71606
242.302		3	7.71606
242.504		-1	7.71606
242.705		-6	7.71606
242.907		7	7.71606
243.109		10	7.71606
243.311		4	7.71606
243.512		0	7.71606
243.714		16	7.71606
243.916		0	7.71606
244.118		2	7.71606
244.319		-5	7.71606
244.521
244.723
244.925
245.126
245.328
245.53
245.732
245.933
246.135
246.337
246.539
246.74
246.942
247.144
247.346
247.547

## Sheet: ED Fig 3d
step-wise	probability	probability	probability	probability
	500pM	1nM	10nM	100nM
1	0.8982	0.79407	0.77695	0.74038
2	0.08982	0.16	0.16756	0.14423
3	0.01198	0.04148	0.04055	0.08462
4		0.00444	0.01067	0.025
5			0.0032	0.00385
6			0.00107	0.00192
7			--	--
8			--	--
