# Supplementary material for: Inhibition of calcium-triggered secretion by hydrocarbon-stapled peptides
Source: Nature. 2022 Mar 23;603(7903):949–56. doi: 10.1038/s41586-022-04543-1 (PMC8967716; doi:10.1038/s41586-022-04543-1)
Supplement: Supplementary file 15 — Source Data Extended Data Fig. 4 [file 41586_2022_4543_MOESM15_ESM.xlsx]

## Sheet: ED Fig 4b
	Vesicle association
	No SP	SP #0	SP #9
	241	250	248
	201	200	327
	210	223	271
	246	217	248
	242	182
	302
	238

## Sheet: ED 4d
Ca2+ independent fusion per sec
No SP	SP #0	SP #9
0.00156947	0.0012583	0.000460718
0.00150079	0.00127551	0.000311291
0.00128999	0.00109369	0.000491856
0.000984496		0.00016469
0.00119399

## Sheet: ED 4f
Ca2+ triggered fusion
amplitude
No SP	SP #0	SP #9
0.00777538	0.0058072	0.00436469
0.00812458	0.00489339	0.00252398
0.00353826	0.00663265	0.00435414
0.00651163		0.00197628
0.00812408

## Sheet: ED 4g
Ca2+ triggered fusion
accumulative probability
No SP	SP #0	SP #9
0.075594	0.0821429	0.0397672
0.0866622	0.104509	0.0338213
0.0592658	0.0754936	0.0517658
0.0813953		0.0158103
0.159527

## Sheet: ED 4h
	synchronization
	No SP	SP #0	SP #9
	0.7188	1.0682	0.3898
std	0.1366	0.4134	0.0796

## Sheet: ED Fig 4c
time	Probability		Probability		Probability
	No stapled peptides		P0		P9
sec	spon.		spon.		spon.
0	0.000627812		0.00109		0.00014041
1	0.000732447		0.000465622		0.00028082
2	0.00126		0.000310414		0.00028082
3	0.000941718		0.000620829		0.00028082
4	0.000627812		0.000620829		0.00028082
5	0.00115		0.000465622		0.00042123
6	0.000418541		0.00124		0.00028082
7	0.000941718		0.000931243		0.00056164
8	0.00115		0.000620829		0
9	0.00105		0.000776036		0.00070205
10	0.00136		0.000931243		0.00084246
11	0.00157		0.000465622		0.00014041
12	0.00105		0.000620829		0.00028082
13	0.00136		0.00109		0
14	0.000941718		0.000776036		0.00042123
15	0.00178		0.000931243		0.00070205
16	0.00178		0.000931243		0.00028082
17	0.00157		0.00217		0.00028082
18	0.00157		0.000776036		0.00042123
19	0.000627812		0.00109		0.00014041
20	0.00126		0.00186		0.00056164
21	0.000837083		0.00124		0.00028082
22	0.00126		0.00171		0.00042123
23	0.00136		0.0014		0.00028082
24	0.00136		0.000465622		0.00014041
25	0.000941718		0.00248		0.00014041
26	0.00136		0.00326		0.00056164
27	0.00188		0.000931243		0.00028082
28	0.00241		0.000931243		0.00028082
29	0.000941718		0.00171		0.00042123
30	0.00136		0.00186		0.00028082
31	0.00126		0.000776036		0.00028082
32	0.00115		0.0014		0.00042123
33	0.00199		0.00217		0
34	0.00126		0.00202		0
35	0.0023		0.00186		0.00028082
36	0.00136		0.000776036		0
37	0.00199		0.000776036		0.00028082
38	0.00178		0.00109		0.00056164
39	0.000837083		0.00171		0.00028082
40	0.000941718		0.00202		0.00112
41	0.00115		0.000931243		0.00028082
42	0.00105		0.000310414		0.00070205
43	0.00209		0.000310414		0.00098287
44	0.000837083		0.0014		0.00112
45	0.00105		0.000465622		0.00042123
46	0.00115		0.00155		0.00070205
47	0.00178		0.00248		0.00028082
48	0.00115		0.00217		0.00028082
49	0.00167		0.00202		0.00028082
50	0.00167		0.000465622		0.00028082
51	0.00115		0.00171		0.00056164
52	0.00105		0.00171		0.00098287
53	0.0022		0.0031		0.00042123
54	0.00136		0.000931243		0.00084246
55	0.00115		0.000310414		0
56	0.00157		0.00186		0.00098287
57	0.0023		0.00155		0
58	0.00178		0.00202		0.00042123
59			0.00186
60
--
--
--
--
--
--
--
--
--
--
--
--
--
--
--
--
--
--
--
--
--
--
--
--
--
--
--
--
--
--
--
--
--
--
--
--
--
--
--
--
--
--
--
--
--
--
--
--
--
--
--
--
--
--
--
--
--
--
--
--
--
--
--
--
--
--
--
--
--
--
--
--
--
--
--
--
--
--
--
--
--
--
--
--
--
--
--
--
--
--
--
--
--
--
--
--
--
--
--
--
--
--
--
--
--
--
--
--
--
--
--
--
--
--
--
--
--
--
--
--
--
--
--
--
--
--
--
--
--
--
--
--
--
--
--
--
--
--
--
--
--
--
--
--
--
--
--
--
--
--
--
--
--
--
--
--
--
--
--
--
--
--
--
--
--
--
--
--
--
--
--
--
--
--
--
--
--
--
--
--
--
--
--
--
--
--
--
--
--
--
--
--
--
--
--
--
--
--
--
--
--
--
--
--
--
--
--
--
--
--
--
--
--
--
--
--
--
--
--
--
--
--
--
--
--
--
--
--
--
--
--
--
--
--
--
--
--
--
--
--
--
--
--

## Sheet: ED 4e
time	Probability		Probability		Probability
	No stapled peptides		P0		P9
sec	trigger.		trigger.		trigger.
0	0.00659		0.00574		0.00351
1	0.0046		0.00404		0.00253
2	0.00335		0.0031		0.00225
3	0.00241		0.00248		0.0014
4	0.00188		0.00264		0.00154
5	0.00251		0.00124		0.00126
6	0.00178		0.00264		0.00014041
7	0.00188		0.00233		0.00042123
8	0.00209		0.00217		0.00070205
9	0.00241		0.00264		0.00126
10	0.00126		0.00171		0.00042123
11	0.0023		0.00248		0.00056164
12	0.00167		0.00264		0.00042123
13	0.00167		0.00202		0.00042123
14	0.0023		0.00264		0.00042123
15	0.00105		0.00217		0.00070205
16	0.00115		0.00171		0.00028082
17	0.00167		0.00171		0.00028082
18	0.00115		0.00186		0.00056164
19	0.00241		0.0014		0.00070205
20	0.00209		0.000776036		0.00056164
21	0.000837083		0.00186		0.00028082
22	0.00126		0.00202		0.00112
23	0.000941718		0.00264		0.00126
24	0.00136		0.00248		0.00028082
25	0.00105		0.00124		0.00070205
26	0.00178		0.00155		0.00042123
27	0.00136		0.00109		0.00014041
28	0.00178		0.00155		0.00056164
29	0.00126		0.00155		0.00042123
30	0.00167		0.00217		0.00028082
31	0.00136		0.00171		0.00014041
32	0.00126		0.00124		0.00056164
33	0.000837083		0.00109		0.00042123
34	0.000732447		0.0014		0.00042123
35	0.00136		0.000465622		0.00070205
36	0.000941718		0.00124		0.00014041
37	0.00126		0.00124		0.00084246
38	0.00167		0.000931243		0.0014
39	0.00115		0.0014		0.00028082
40	0.00115		0.000931243		0.00084246
41	0.000941718		0.00109		0.00014041
42	0.00115		0.000620829		0.00084246
43	0.00105		0.00109		0.00070205
44	0.000941718		0.000465622		0.00014041
45	0.000941718		0.000931243		0.00042123
46	0.00115		0.000310414		0.00028082
47	0.000523177		0.00124		0.00014041
48	0.000732447		0.000776036		0.00056164
49	0.00105		0.000310414		0.00056164
50	0.000418541		0.000620829		0
51	0.00105		0.000465622		0
52	0.00115		0.000776036		0.00056164
53	0.000837083		0.000465622		0.00028082
54	0.00105		0.000310414		0.00028082
55	0.000313906		0.000465622		0.00028082
56	0.000732447		0.000155207		0.00042123
57	0.000104635		0		0.00014041
58	0.000523177		0.000310414		0.00042123
59	0.000209271		0.000620829		0.00028082
60	0.000104635		0.000620829		0.00014041
--	0.000209271		0
--	0.000104635		0
--			0.000155207
--
--
--
--
--
--
--
--
--
--
--
--
--
--
--
--
--
--
--
--
--
--
--
--
--
--
--
--
--
--
--
--
--
--
--
--
--
--
--
--
--
--
--
--
--
--
--
--
--
--
--
--
--
--
--
--
--
--
--
--
--
--
--
--
--
--
--
--
--
--
--
--
--
--
--
--
--
--
--
--
--
--
--
--
--
--
--
--
--
--
--
--
--
--
--
--
--
--
--
--
--
--
--
--
--
--
--
--
--
--
--
--
--
--
--
--
--
--
--
--
--
--
--
--
--
--
--
--
--
--
--
--
--
--
--
--
--
--
--
--
--
--
--
--
--
--
--
--
--
--
--
--
--
--
--
--
--
--
--
--
--
--
--
--
--
--
--
--
--
--
--
--
--
--
--
--
--
--
--
--
--
--
--
--
--
--
--
--
--
--
--
--
--
--
--
--
--
--
--
--
--
--
--
--
--
--
--
--
--
--
--
--
--
--
--
--
--
--
--
--
--
--
--
--
--
--
--
--
--
--
--
--
--
--
--
--
--
--
--
--
