# Supplementary material for: Inhibition of calcium-triggered secretion by hydrocarbon-stapled peptides
Source: Nature. 2022 Mar 23;603(7903):949–56. doi: 10.1038/s41586-022-04543-1 (PMC8967716; doi:10.1038/s41586-022-04543-1)
Supplement: Supplementary file 16 — Source Data Extended Data Fig. 5 [file 41586_2022_4543_MOESM16_ESM.xlsx]

## Sheet: ED Fig 5a
	Vesicle association
	No SP	SP #0	SP #9
	121	112	135
	190	132	160
	186	192	137
	163

## Sheet: ED 5c
Ca2+ independent fusion per sec
No SP		SP #0		SP #9
0.00107167		0.00122807		0.000771798
0.00078323		0.000964912		0.000656716
0.00098832		0.000899471		0.0010534
0.000853549		0.000529101		0.000945274
0.000837989
0.000558659
0.00119446
0.000956001

## Sheet: ED  5b
time	Probability						Probability				Probability
sec	No stapled peptides						P9				P0
	spon						spon				spon
0	0.00158						0.00122				0.000990099
1	0.000573066						0.000152765				0
2	0.000286533						0.00137				0.00149
3	0.001						0.000763825				0.00049505
4	0.000716332						0.000763825				0.000990099
5	0.000716332						0.00107				0.00049505
6	0.000429799						0.000763825				0.00049505
7	0.000573066						0.00122				0.00049505
8	0.001						0.00137				0.00049505
9	0.000573066						0.00091659				0.00049505
10	0.00186						0.00091659				0.00049505
11	0.00158						0.000458295				0.000990099
12	0.000716332						0.000763825				0.000990099
13	0.001						0.00061106				0.000990099
14	0.001						0.000763825				0.00149
15	0.000286533						0.00107				0
16	0.00143						0.00137				0.00149
17	0.000859599						0.00091659				0.000990099
18	0.000716332						0.000458295				0.00149
19	0.001						0.00091659				0.00149
20	0.000573066						0.00061106				0.00049505
21	0.00115						0.00107				0.00049505
22	0.000859599						0.00168				0.00049505
23	0.000573066						0.00122				0.00049505
24	0.00143						0.00091659				0.000990099
25	0.000859599						0.00061106				0.00049505
26	0.00143						0.00061106				0.000990099
27	0.00158						0.000458295				0.00049505
28	0.00129						0.00091659				0.00149
29	0.000716332						0.000152765				0.00198
30	0.00143						0.00122				0.00149
31	0.000573066						0.00061106				0.00198
32	0.00115						0.00137				0.000990099
33	0.00115						0.000458295				0.00049505
34	0.00129						0.00061106				0.00149
35	0.000859599						0.00153				0
36	0.000573066						0.000763825				0.00198
37	0.00129						0.00061106				0.00049505
38	0.00129						0.00091659				0.000990099
39	0.000859599						0.00061106				0.000990099
40	0.000859599						0.00061106				0.000990099
41	0.000716332						0.00061106				0.00049505
42	0.000429799						0.000763825				0.000990099
43	0.00158						0.00153				0
44	0.000429799						0.000458295				0.00049505
45	0.00129						0.000458295				0.00049505
46	0.00129						0.00107				0.000990099
47	0.001						0.00091659				0.00149
48	0.000573066						0.00061106				0.00049505
49	0.00129						0.00061106				0.00198
50	0.00158						0.00091659				0
51	0.00158						0.00107				0.000990099
52	0.000573066						0.000763825				0.00149
53	0.00129						0.00137				0
54	0.001						0.000763825				0.00149
55	0.000286533						0.00122				0
56	0.000716332						0.000458295				0.00049505
57	0.001						0.000763825				0.000990099
58	0.000286533						0.000763825				0.00049505
59	0.00115						0.000763825				0.000990099
60	0.000859599										0.000161342
--	--
--											--
--
--
--
--
--
--
--
--
--
--
--
--
--
--
--
--
--
--
--
--
--
--
--
--
--
--
--
--
--
--
--
--
--
--
--
--
--
--
--
--
--
--
--
--
--
--
--
--
--
--
--
--
--
--
--
--
--
--
--
--
--	--						--
--	--						--
--	--						--
--	--						--
--	--						--
--	--						--
--	--						--
--	--						--
--	--						--
--	--						--
--	--						--
--	--						--
--	--						--
--	--						--
--	--						--
--	--						--
--	--						--
--	--						--
--	--						--
--	--						--
--	--						--
--	--						--
--	--						--
--	--						--
--	--						--
--	--						--
--	--						--
--	--						--
--	--						--
--	--						--
--	--						--
--	--						--
--	--						--
--	--						--
--	--						--
--	--						--
--	--						--
--	--						--
--	--						--
--	--						--
--	--						--
--	--						--
--	--						--
--	--						--
--	--						--
--	--						--
--	--						--
--	--						--
--	--						--
--	--						--
--	--						--
--	--						--
--	--						--
--	--						--
--	--						--
--	--						--
--	--						--
--	--						--
--	--						--
--	--						--
--	--						--
--	--						--
--	--						--
--	--						--
--	--						--
--	--						--
--	--						--
--	--						--
--	--						--
--	--						--
--	--						--
--	--						--
--	--						--
--	--						--
--	--						--
--	--						--
--	--						--
--	--						--
--	--						--
--	--						--
--	--						--
--	--						--
--	--						--
--	--						--
--	--						--
--	--						--
--	--						--
--	--						--
--	--						--
--	--						--
--	--						--
--	--						--
--	--						--
--	--						--
--	--						--
--	--						--
--	--						--
--	--						--
--	--						--
--	--						--
--	--						--
--	--						--
--	--						--
--	--						--
--	--						--
--	--						--
--	--						--
--	--						--
--	--						--
--	--						--
--	--						--
--	--						--
--	--						--
--	--						--
--	--						--
--	--						--
--	--						--
--	--						--
--	--						--
--	--						--
--	--						--
--	--						--
--	--						--
--	--						--
--	--						--
--	--						--
--	--						--
--	--						--
--	--						--
--	--						--
--	--						--
--	--						--
--	--						--
--	--						--
--	--						--
--	--						--
--	--						--
--	--						--
--	--						--
--	--						--
--	--						--
--	--						--
--	--						--
--	--						--
--	--						--
--	--						--
--	--						--
--	--						--
--	--						--
--	--						--
--	--						--
--	--						--
--	--						--
--	--						--
--	--						--
--	--						--
--	--						--
--	--						--
--	--						--
--	--						--
--	--						--
--	--						--
--	--						--
--	--						--
--	--						--
--	--						--
--	--						--
--	--						--
--	--						--
--	--						--
--	--						--
--	--						--
--	--						--
--	--						--
--	--						--
--	--						--
--	--						--
--	--						--
--	--						--
--	--						--
--	--						--

## Sheet: ED Fig 5d
Vesicle association
No SP	SP #9
172	67
108	40
165	70

## Sheet: ED 5f
Ca2+ independent fusion
Ca2+ independent fusion per sec
No SP	SP #9
0.000713012	0.000705094
0.000964187	0.000843061
0.000793651	0.000891708

## Sheet: ED 5h
Ca2+ triggered fusion
amplitude
No SP	SP #9
0.00291545	0.00441258
0.00757576	0.00528821
0.00229568	0.00466926

## Sheet: ED 5i
Ca2+ triggered fusion
accumulative probability
No SP	SP #9
0.0660836	0.0512962
0.0459002	0.0465362
0.0665748	0.063035

## Sheet: ED 5j
	synchronization
	No SP	SP #9
	0.575	0.5175
std	0.1937	0.1219

## Sheet: ED Fig 5e
time	Probability		Probability
sec	No stapled peptides		SP9
	spon		spon
0	0.000308642		0.000801764
1	0		0.000200441
2	0.000617284		0
3	0.000925926		0.000400882
4	0.000617284		0.000200441
5	0.000308642		0.000601323
6	0.000925926		0
7	0.000154321		0.000200441
8	0.000462963		0.000601323
9	0.000154321		0.000200441
10	0.000771605		0.000801764
11	0.000462963		0.000200441
12	0.000925926		0.000200441
13	0.000617284		0.000601323
14	0.00139		0.000200441
15	0.00108		0.000200441
16	0.000308642		0.001
17	0.0017		0.000601323
18	0.00185		0.000200441
19	0.000617284		0.001
20	0.000308642		0.000200441
21	0.000617284		0.000601323
22	0.00185		0.000400882
23	0.000617284		0
24	0.000308642		0.000200441
25	0.000308642		0
26	0.000925926		0.000400882
27	0		0.000400882
28	0.000154321		0.00241
29	0.000617284		0.000400882
30	0.000308642		0.001
31	0.00154		0
32	0.0017		0.000601323
33	0.00123		0.0014
34	0.000925926		0.000601323
35	0.000617284		0.0014
36	0.00123		0.000801764
37	0.00139		0.000200441
38	0.000308642		0.001
39	0.00108		0.0012
40	0.000617284		0.000801764
41	0.000617284		0.000601323
42	0.000771605		0.0012
43	0.000462963		0.0016
44	0.00108		0.000801764
45	0.00185		0.0014
46	0.000925926		0.000801764
47	0.000617284		0.000400882
48	0.000771605		0.002
49	0.000771605		0.000200441
50	0.000617284		0.000801764
51	0.000154321		0.0012
52	0.00123		0.00241
53	0.000617284		0.0022
54	0.000925926		0.0012
55	0.00154		0.0016
56	0.000925926		0.00261
57	0.0017		0.000601323
58	0.00139		0.00261
59	0.00154		0.002
60	--		--
--	--		--
--	--		--
--	--		--
--	--		--
--	--		--
--	--		--
--	--		--
--	--		--
--	--		--
--	--		--
--	--		--
--	--		--
--	--		--
--	--		--
--	--		--
--	--		--
--	--		--
--	--		--
--	--		--
--	--		--
--	--		--
--	--		--
--	--		--
--	--		--
--	--		--
--	--		--
--	--		--
--	--		--
--	--		--
--	--		--
--	--		--
--	--		--
--	--		--
--	--		--
--	--		--
--	--		--
--	--		--
--	--		--
--	--		--
--	--		--
--	--		--
--	--		--
--	--		--
--	--		--
--	--		--
--	--		--
--	--		--
--	--		--
--	--		--
--	--		--
--	--		--
--	--		--
--	--		--
--	--		--
--	--		--
--	--		--
--	--		--
--	--		--
--	--		--
--	--		--
--	--		--
--	--		--
--	--		--
--	--		--
--	--		--
--	--		--
--	--		--
--	--		--
--	--		--
--	--		--
--	--		--
--	--		--
--	--		--
--	--		--
--	--		--
--	--		--
--	--		--
--	--		--
--	--		--
--	--		--
--	--		--
--	--		--
--	--		--
--	--		--
--	--		--
--	--		--
--	--		--
--	--		--
--	--		--
--	--		--
--	--		--
--	--		--
--	--		--
--	--		--
--	--		--
--	--		--
--	--		--
--	--		--
--	--		--
--	--		--
--	--		--
--	--		--
--	--		--
--	--		--
--	--		--
--	--		--
--	--		--
--	--		--
--	--		--
--	--		--
--	--		--
--	--		--
--	--		--
--	--		--
--	--		--
--	--		--
--	--		--
--	--		--
--	--		--
--	--		--
--	--		--
--	--		--
--	--		--
--	--		--
--	--		--
--	--		--
--	--		--
--	--		--
--	--		--
--	--		--
--	--		--
--	--		--
--	--		--
--	--		--
--	--		--
--	--		--
--	--		--
--	--		--
--	--		--
--	--		--
--	--		--
--	--		--
--	--		--
--	--		--
--	--		--
--	--		--
--	--		--
--	--		--
--	--		--
--	--		--
--	--		--
--	--		--
--	--		--
--	--		--
--	--		--
--	--		--
--	--		--
--	--		--
--	--		--
--	--		--
--	--		--
--	--		--
--	--		--
--	--		--
--	--		--
--	--		--
--	--		--
--	--		--
--	--		--
--	--		--
--	--		--
--	--		--
--	--		--
--	--		--
--	--		--
--	--		--
--	--		--
--	--		--
--	--		--
--	--		--
--	--		--
--	--		--
--	--		--
--	--		--
--	--		--
--	--		--
--	--		--
--	--		--
--	--		--
--	--		--
--	--		--
--	--		--
--	--		--
--	--		--
--	--		--
--	--		--
--	--		--
--	--		--
--	--		--
--	--		--
--	--		--
--	--		--
--	--		--
--	--		--
--	--		--
--	--		--
--	--		--
--	--		--
--	--		--
--	--		--
--	--		--
--	--		--
--	--		--
--	--		--
--	--		--
--	--		--
--	--		--
--	--		--
--	--		--
--	--		--
--	--		--
--	--		--
--	--		--
--	--		--
--	--		--
--	--		--
--	--		--
--	--		--
--	--		--
--	--		--
--	--		--
--	--		--
--	--		--
--	--		--
--	--		--
--	--		--
--	--		--
--	--		--
--	--		--
--	--		--
--	--		--
--	--		--
--	--		--

## Sheet: ED 5g
time	Probability	Probability
sec	No stapled peptides	SP9
	trigger	trigger
0	0.00432	0.00481
1	0.00417	0.00261
2	0.00247	0.00361
3	0.00185	0.002
4	0.00185	0.001
5	0.00108	0.000400882
6	0.00139	0.000400882
7	0.000462963	0.000801764
8	0.0017	0.000601323
9	0.000771605	0.000601323
10	0.00108	0.0018
11	0.00185	0.000601323
12	0.000925926	0.000200441
13	0.000771605	0.0012
14	0.00123	0.000200441
15	0.00293	0.000801764
16	0.0017	0.001
17	0.00139	0.0014
18	0.000925926	0.0014
19	0.000308642	0.0016
20	0.00139	0.0012
21	0.000925926	0.001
22	0.00108	0.001
23	0.000771605	0.000601323
24	0.000925926	0.001
25	0.0017	0.000400882
26	0.000617284	0.0012
27	0.00108	0.000801764
28	0.000771605	0.000400882
29	0.00108	0.000400882
30	0.00108	0.000400882
31	0.000462963	0.000601323
32	0.000308642	0.000601323
33	0.00108	0
34	0.00123	0.000601323
35	0.000617284	0.000400882
36	0.0017	0.000400882
37	0.000462963	0.000601323
38	0.000617284	0.0014
39	0.000617284	0.001
40	0.000462963	0.000400882
41	0.000617284	0
42	0.000308642	0.000801764
43	0.000617284	0.000801764
44	0.000462963	0.000801764
45	0.000308642	0.000801764
46	0.000617284	0.000400882
47	0.000771605	0.000601323
48	0.000308642	0.000400882
49	0.00108	0.000400882
50	0.000617284	0.000801764
51	0.000462963	0.000400882
52	0	0.000200441
53	0.000308642	0.000400882
54	0.000154321	0.000200441
55	0.000154321	0.000601323
56	0.000154321	0.001
57	0	0.000801764
58	0.000154321	0.0012
59	0	0
60	0	0
--	--	--
--	--	--
--	--	--
--	--	--
--	--	--
--	--	--
--	--	--
--	--	--
--	--	--
--	--	--
--	--	--
--	--	--
--	--	--
--	--	--
--	--	--
--	--	--
--	--	--
--	--	--
--	--	--
--	--	--
--	--	--
--	--	--
--	--	--
--	--	--
--	--	--
--	--	--
--	--	--
--	--	--
--	--	--
--	--	--
--	--	--
--	--	--
--	--	--
--	--	--
--	--	--
--	--	--
--	--	--
--	--	--
--	--	--
--	--	--
--	--	--
--	--	--
--	--	--
--	--	--
--	--	--
--	--	--
--	--	--
--	--	--
--	--	--
--	--	--
--	--	--
--	--	--
--	--	--
--	--	--
--	--	--
--	--	--
--	--	--
--	--	--
--	--	--
--	--	--
--	--	--
--	--	--
--	--	--
--	--	--
--	--	--
--	--	--
--	--	--
--	--	--
--	--	--
--	--	--
--	--	--
--	--	--
--	--	--
--	--	--
--	--	--
--	--	--
--	--	--
--	--	--
--	--	--
--	--	--
--	--	--
--	--	--
--	--	--
--	--	--
--	--	--
--	--	--
--	--	--
--	--	--
--	--	--
--	--	--
--	--	--
--	--	--
--	--	--
--	--	--
--	--	--
--	--	--
--	--	--
--	--	--
--	--	--
--	--	--
--	--	--
--	--	--
--	--	--
--	--	--
--	--	--
--	--	--
--	--	--
--	--	--
--	--	--
--	--	--
--	--	--
--	--	--
--	--	--
--	--	--
--	--	--
--	--	--
--	--	--
--	--	--
--	--	--
--	--	--
--	--	--
--	--	--
--	--	--
--	--	--
--	--	--
--	--	--
--	--	--
--	--	--
--	--	--
--	--	--
--	--	--
--	--	--
--	--	--
--	--	--
--	--	--
--	--	--
--	--	--
--	--	--
--	--	--
--	--	--
--	--	--
--	--	--
--	--	--
--	--	--
--	--	--
--	--	--
--	--	--
--	--	--
--	--	--
--	--	--
--	--	--
--	--	--
--	--	--
--	--	--
--	--	--
--	--	--
--	--	--
--	--	--
--	--	--
--	--	--
--	--	--
--	--	--
--	--	--
--	--	--
--	--	--
--	--	--
--	--	--
--	--	--
--	--	--
--	--	--
--	--	--
--	--	--
--	--	--
--	--	--
--	--	--
--	--	--
--	--	--
--	--	--
--	--	--
--	--	--
--	--	--
--	--	--
--	--	--
--	--	--
--	--	--
--	--	--
--	--	--
--	--	--
--	--	--
--	--	--
--	--	--
--	--	--
--	--	--
--	--	--
--	--	--
--	--	--
--	--	--
--	--	--
--	--	--
--	--	--
--	--	--
--	--	--
--	--	--
--	--	--
--	--	--
--	--	--
--	--	--
--	--	--
--	--	--
--	--	--
--	--	--
--	--	--
--	--	--
--	--	--
--	--	--
--	--	--
--	--	--
--	--	--
--	--	--
--	--	--
--	--	--
--	--	--
--	--	--
--	--	--
--	--	--
--	--	--
--	--	--
--	--	--
--	--	--
--	--	--
--	--	--
--	--	--
--	--	--
--	--	--
--	--	--
--	--	--
--	--	--
--	--	--
--	--	--
--	--	--
--	--	--
--	--	--
--	--	--
