# Supplementary material for: Inhibition of calcium-triggered secretion by hydrocarbon-stapled peptides
Source: Nature. 2022 Mar 23;603(7903):949–56. doi: 10.1038/s41586-022-04543-1 (PMC8967716; doi:10.1038/s41586-022-04543-1)
Supplement: Supplementary file 17 — Source Data Extended Data Fig. 6 [file 41586_2022_4543_MOESM17_ESM.xlsx]

## Sheet: ED 6c
	nm	count			nm	count
PM	36.85	111		SG	23.584	15
	44.22	159			26.532	17
	51.59	178			29.48	68
	58.96	306			32.428	165
	66.33	493			35.376	275
	73.7	500			38.324	295
	81.07	423			41.272	235
	88.44	353			44.22	129
	95.81	224			47.168	65
	103.18	167			50.116	21
	110.55	104			53.064	15
	117.92	106
	125.29	113
