# Supplementary material for: Inhibition of calcium-triggered secretion by hydrocarbon-stapled peptides
Source: Nature. 2022 Mar 23;603(7903):949–56. doi: 10.1038/s41586-022-04543-1 (PMC8967716; doi:10.1038/s41586-022-04543-1)
Supplement: Supplementary file 18 — Source Data Extended Data Fig. 7 [file 41586_2022_4543_MOESM18_ESM.xlsx]

## Sheet: ED Fig7b, d, f, g, h
	Counts	Counts			Ca2+ independent fusion				Ca2+ triggered fusion				Ca2+ triggered fusion					synchronization
	Vesicle association				Ca2+ independent fusion per sec				amplitude				accumulative probability
	No SP	SP #0	SP #9		No SP	SP #0	SP #9		No SP	SP #0	SP #9		No SP	SP #0	SP #9			No SP	SP #0	SP #9
	155	156	137		0.000838574	0.000676213	0.000690148		0.00524109	0.00625978	0.00237982		0.0644654	0.0985577	0.0333175			0.5612	0.3857	0.3993
	142	111	157		0.00132214	0.000808555	0.000479668		0.00521135	0.00477327	0.00472509		0.10249	0.105012	0.0459622		std	0.085	0.1065	0.0454
	127	147	157		0.000810065	0.000868056	0.000382022		0.00620476	0.00721154	0.00179775		0.0723888	0.0813772	0.0197753
	136	165	120		0.000852585		0.000642099		0.00660066		0.00223339		0.0693069		0.0161921
			105		0.000792303				0.0101868				0.108659
					0.000872818				0.00498753				0.0673317

## Sheet: ED 7d
Ca2+ independent fusion
Ca2+ independent fusion per sec
No SP	SP #0	SP #9
0.000838574	0.000676213	0.000690148
0.00132214	0.000808555	0.000479668
0.000810065	0.000868056	0.000382022
0.000852585		0.000642099
0.000792303
0.000872818

## Sheet: ED 7f
Ca2+ triggered fusion
amplitude
No SP	SP #0	SP #9
0.00524109	0.00625978	0.00237982
0.00521135	0.00477327	0.00472509
0.00620476	0.00721154	0.00179775
0.00660066		0.00223339
0.0101868
0.00498753

## Sheet: ED 7g
Ca2+ triggered fusion
accumulative probability
No SP	SP #0	SP #9
0.0644654	0.0985577	0.0333175
0.10249	0.105012	0.0459622
0.0723888	0.0813772	0.0197753
0.0693069		0.0161921
0.108659
0.0673317

## Sheet: ED 7h
	synchronization
	No SP	SP #0	SP #9
	0.5612	0.3857	0.3993
std	0.085	0.1065	0.0454

## Sheet: ED Fig7c
time	Probability		Probability		Probability
sec	spon		spon		spon
	No stapled peptides		P0		P9
0	0.000358123		0.000867303		0.00035524
1	0.000477498		0.000867303		0.000118413
2	0.00119		0.000433651		0.000473653
3	0.000835621		0		0.000118413
4	0.00119		0.0013		0.000473653
5	0.000358123		0.0013		0.000473653
6	0.000596872		0		0.000473653
7	0.000596872		0		0.000236827
8	0.000716247		0.000433651		0.00071048
9	0.000835621		0.000867303		0.000473653
10	0.000954996		0.000433651		0.00071048
11	0.000238749		0		0.000473653
12	0.000716247		0		0.00035524
13	0.000596872		0		0.00071048
14	0.000954996		0.00304		0.000473653
15	0.000835621		0.000433651		0.000828893
16	0.000835621		0.000867303		0.000592066
17	0.00107		0.00173		0.000473653
18	0.00107		0.000433651		0.00035524
19	0.000716247		0.000433651		0.00035524
20	0.000596872		0.000433651		0.00035524
21	0.000477498		0.000867303		0.000947306
22	0.000954996		0.000867303		0.000473653
23	0.000596872		0		0.00071048
24	0.00107		0		0.00035524
25	0.000835621		0.0013		0.000828893
26	0.00119		0.000867303		0.00071048
27	0.00155		0.000867303		0.00035524
28	0.000596872		0.000433651		0.000592066
29	0.000596872		0.000433651		0.000473653
30	0.000477498		0.000867303		0.000947306
31	0.000835621		0.000433651		0.000473653
32	0.00131		0.000867303		0.000236827
33	0.00131		0.000433651		0.000236827
34	0.000835621		0		0.000592066
35	0.00143		0.000433651		0.00035524
36	0.000835621		0.000433651		0.00035524
37	0.000835621		0.000867303		0.000828893
38	0.00107		0		0.000473653
39	0.00167		0.0013		0.000592066
40	0.000954996		0.000433651		0.00035524
41	0.000954996		0.0013		0.000473653
42	0.00155		0.000867303		0.00071048
43	0.00107		0		0.00071048
44	0.000954996		0.00173		0.000473653
45	0.00107		0		0.000592066
46	0.000716247		0.000433651		0.000236827
47	0.000596872		0		0.000592066
48	0.000477498		0		0.00035524
49	0.000716247		0.00173		0.000473653
50	0.000716247		0.00173		0.000473653
51	0.00107		0.0013		0.000592066
52	0.00131		0.0026		0.00035524
53	0.000835621		0.00217		0.000592066
54	0.00143		0.00173		0.000473653
55	0.000835621		0.00217		0.00071048
56	0.00107		0.0013		0.000828893
57	0.00119		0.000433651		0.000947306
58	0.00155		0.00173		0.00118
59	0.00167		0.00217		0.00118
60	--				--
--	--				--
--	--				--
--	--				--
--	--				--
--	--				--
--	--				--
--	--				--
--	--				--
--	--				--
--	--				--
--	--				--
--	--				--
--	--				--
--	--				--
--	--				--
--	--				--
--	--				--
--	--				--
--	--				--
--	--				--
--	--				--
--	--				--
--	--				--
--	--				--
--	--				--
--	--				--
--	--				--
--	--				--
--	--				--
--	--				--
--	--				--
--	--				--
--	--				--
--	--				--
--	--				--
--	--				--
--	--				--
--	--				--
--	--				--
--	--				--
--	--				--
--	--				--
--	--				--
--	--				--
--	--				--
--	--				--
--	--				--
--	--				--
--	--				--
--	--				--
--	--				--
--	--				--
--	--				--
--	--				--
--	--				--
--	--				--
--	--				--
--	--				--
--	--				--
--	--				--
--	--				--
--	--				--
--	--				--
--	--				--
--	--				--
--	--				--
--	--				--
--	--				--
--	--				--
--	--				--
--	--				--
--	--				--
--	--				--
--	--				--
--	--				--
--	--				--
--	--				--
--	--				--
--	--				--
--	--				--
--	--				--
--	--				--
--	--				--
--	--				--
--	--				--
--	--				--
--	--				--
--	--				--
--	--				--
--	--				--
--	--				--
--	--				--
--	--				--
--	--				--
--	--				--
--	--				--
--	--				--
--	--				--
--	--				--
--	--				--
--	--				--
--	--				--
--	--				--
--	--				--
--	--				--
--	--				--
--	--				--
--	--				--
--	--				--
--	--				--
--	--				--
--	--				--
--	--				--
--	--				--
--	--				--
--	--				--
--	--				--
--	--				--
--	--				--
--	--				--
--	--				--
--	--				--
--	--				--
--	--				--
--	--				--
--	--				--
--	--				--
--	--				--
--	--				--
--	--				--
--	--				--
--	--				--
--	--				--
--	--				--
--	--				--
--	--				--
--	--				--
--	--				--
--	--				--
--	--				--
--	--				--
--	--				--
--	--				--
--	--				--
--	--				--
--	--				--
--	--				--
--	--				--
--	--				--
--	--				--
--	--				--
--	--				--
--	--				--
--	--				--
--	--				--
--	--				--
--	--				--
--	--				--
--	--				--
--	--				--
--	--				--
--	--				--
--	--				--
--	--				--
--	--				--
--	--				--
--	--				--
--	--				--
--	--				--
--	--				--
--	--				--
--	--				--
--	--				--
--	--				--
--	--				--
--	--				--
--	--				--
--	--				--
--	--				--
--	--				--
--	--				--
--	--				--
--	--				--
--	--				--
--	--				--
--	--				--
--	--				--
--	--				--
--	--				--
--	--				--
--	--				--
--	--				--
--	--				--
--	--				--
--	--				--
--	--				--
--	--				--
--	--				--
--	--				--
--	--				--
--	--				--
--	--				--
--	--				--
--	--				--
--	--				--
--	--				--
--	--				--
--	--				--
--	--				--
--	--				--
--	--				--
--	--				--
--	--				--
--	--				--
--	--				--
--	--				--
--	--				--
--	--				--
--	--				--
--	--				--
--	--				--
--	--				--
--	--				--
--	--				--
--	--				--
--	--				--
--	--				--
--	--				--
--	--				--
--	--				--
--	--				--
--	--				--
--	--				--
--	--				--
--	--				--
--	--				--
--	--				--
--	--				--
--	--				--
--	--				--
--	--				--
--	--				--
--	--				--

## Sheet: ED 7e
time	Probability	Probability	Probability
sec	trigger	trigger	trigger
	No stapled peptides	P0	P9
0	0.00597	0.0065	0.00379
1	0.00418	0.00694	0.00332
2	0.00334	0.0052	0.00261
3	0.00239	0.0039	0.00142
4	0.00179	0.0026	0.000828893
5	0.00119	0.00217	0.000592066
6	0.00107	0.0013	0.000236827
7	0.00119	0.000433651	0.00035524
8	0.00143	0.000867303	0.000473653
9	0.00131	0.00173	0.000236827
10	0.00107	0.000867303	0.000118413
11	0.00143	0.00173	0.000118413
12	0.00119	0.00217	0.00035524
13	0.00167	0.000867303	0.000236827
14	0.000954996	0.000433651	0.000236827
15	0.00131	0.000433651	0.000592066
16	0.00167	0.00173	0.00035524
17	0.00167	0.00173	0.00035524
18	0.00167	0.0013	0.00035524
19	0.000716247	0.000867303	0.000118413
20	0.00131	0.0026	0.000236827
21	0.000716247	0.0026	0.000473653
22	0.00155	0.000867303	0.000473653
23	0.00107	0.00173	0.00035524
24	0.00179	0.000867303	0.000118413
25	0.00131	0.0013	0
26	0.00119	0.00217	0
27	0.00107	0.0026	0.00035524
28	0.000477498	0.0013	0.000473653
29	0.00107	0.00347	0.000236827
30	0.000954996	0.00347	0.000473653
31	0.00107	0.000867303	0.000236827
32	0.000716247	0.00217	0.000236827
33	0.00179	0.000867303	0.000236827
34	0.00131	0.000867303	0.00035524
35	0.000716247	0.000867303	0.000118413
36	0.00119	0.0013	0.00035524
37	0.00131	0.000867303	0.000236827
38	0.000954996	0.0013	0.000592066
39	0.00155	0	0.000236827
40	0.00107	0.000867303	0.000473653
41	0.00107	0.000867303	0.000473653
42	0.00119	0.000867303	0.000236827
43	0.000835621	0.000867303	0.000473653
44	0.00131	0.000867303	0.000592066
45	0.00131	0.0026	0.000592066
46	0.00155	0.000433651	0.00071048
47	0.000835621	0.000867303	0.000118413
48	0.000835621	0.0026	0.00035524
49	0.000954996	0	0.000828893
50	0.000716247	0.0013	0.000592066
51	0.000954996	0.00173	0.00071048
52	0.000477498	0.000433651	0.00035524
53	0.000954996	0.000867303	0.000118413
54	0.000954996	0	0.00035524
55	0.000716247	0.00173	0
56	0.000954996	0.000867303	0.000118413
57	0.000119374	0	0
58	0.000358123	0.000433651	0
59	0.000716247	0	0
60	0.000119374	0.000867303	0
--	--		--
--	--		--
--	--		--
--	--		--
--	--		--
--	--		--
--	--		--
--	--		--
--	--		--
--	--		--
--	--		--
--	--		--
--	--		--
--	--		--
--	--		--
--	--		--
--	--		--
--	--		--
--	--		--
--	--		--
--	--		--
--	--		--
--	--		--
--	--		--
--	--		--
--	--		--
--	--		--
--	--		--
--	--		--
--	--		--
--	--		--
--	--		--
--	--		--
--	--		--
--	--		--
--	--		--
--	--		--
--	--		--
--	--		--
--	--		--
--	--		--
--	--		--
--	--		--
--	--		--
--	--		--
--	--		--
--	--		--
--	--		--
--	--		--
--	--		--
--	--		--
--	--		--
--	--		--
--	--		--
--	--		--
--	--		--
--	--		--
--	--		--
--	--		--
--	--		--
--	--		--
--	--		--
--	--		--
--	--		--
--	--		--
--	--		--
--	--		--
--	--		--
--	--		--
--	--		--
--	--		--
--	--		--
--	--		--
--	--		--
--	--		--
--	--		--
--	--		--
--	--		--
--	--		--
--	--		--
--	--		--
--	--		--
--	--		--
--	--		--
--	--		--
--	--		--
--	--		--
--	--		--
--	--		--
--	--		--
--	--		--
--	--		--
--	--		--
--	--		--
--	--		--
--	--		--
--	--		--
--	--		--
--	--		--
--	--		--
--	--		--
--	--		--
--	--		--
--	--		--
--	--		--
--	--		--
--	--		--
--	--		--
--	--		--
--	--		--
--	--		--
--	--		--
--	--		--
--	--		--
--	--		--
--	--		--
--	--		--
--	--		--
--	--		--
--	--		--
--	--		--
--	--		--
--	--		--
--	--		--
--	--		--
--	--		--
--	--		--
--	--		--
--	--		--
--	--		--
--	--		--
--	--		--
--	--		--
--	--		--
--	--		--
--	--		--
--	--		--
--	--		--
--	--		--
--	--		--
--	--		--
--	--		--
--	--		--
--	--		--
--	--		--
--	--		--
--	--		--
--	--		--
--	--		--
--	--		--
--	--		--
--	--		--
--	--		--
--	--		--
--	--		--
--	--		--
--	--		--
--	--		--
--	--		--
--	--		--
--	--		--
--	--		--
--	--		--
--	--		--
--	--		--
--	--		--
--	--		--
--	--		--
--	--		--
--	--		--
--	--		--
--	--		--
--	--		--
--	--		--
--	--		--
--	--		--
--	--		--
--	--		--
--	--		--
--	--		--
--	--		--
--	--		--
--	--		--
--	--		--
--	--		--
--	--		--
--	--		--
--	--		--
--	--		--
--	--		--
--	--		--
--	--		--
--	--		--
--	--		--
--	--		--
--	--		--
--	--		--
--	--		--
--	--		--
--	--		--
--	--		--
--	--		--
--	--		--
--	--		--
--	--		--
--	--		--
--	--		--
--	--		--
--	--		--
--	--		--
--	--		--
--	--		--
--	--		--
--	--		--
--	--		--
--	--		--
--	--		--
--	--		--
--	--		--
--	--		--
--	--		--
--	--		--
--	--		--
--	--		--
--	--		--
--	--		--
--	--		--
--	--		--
--	--		--
--	--		--
--	--		--
--	--		--
--	--		--
--	--		--
--	--		--
--	--		--
--	--		--
--	--		--
--	--		--
--	--		--
--	--		--
--	--		--
--	--		--

## Sheet: ED Fig7i
	Vesicle association				Ca2+ independent fusion per sec
	No SP	SP #0	SP #9		No SP	SP #0	SP #9
	37	50	29		0.000350631	0.000414781	0.000345066
	29	33	35		0.000487329	0.000407166	0.000303049
	34	42	25		0.000487329	0.000443262	0.000457429
	18		41		0.000356125		0.000414079
					0.000213675
					0.000257129

## Sheet: ED 7k
Ca2+ independent fusion per sec
No SP	SP #0	SP #9
0.000350631	0.000414781	0.000345066
0.000487329	0.000407166	0.000303049
0.000487329	0.000443262	0.000457429
0.000356125		0.000414079
0.000213675
0.000257129

## Sheet: ED 7j
time	Probability		Probability		Probability
sec
	No stapled peptides		P0		P9
0	0.00194	--	0		0.00104
1	0	--	0.00138		0
2	0.000387898	--	0.000690608		0
3	0.000387898	--	0.000690608		0
4	0.000387898	--	0		0.00104
5	0.000387898	--	0.000690608		0
6	0.00116	--	0.000690608		0.00104
7	0.000387898	--	0.000690608		0
8	0.000387898	--	0		0
9	0.000775795	--	0.00138		0
10	0	--	0.00207		0.00104
11	0.000387898	--	0.000690608		0
12	0.000775795	--	0.000690608		0
13	0.00116	--	0		0
14	0.000387898	--	0.000690608		0
15	0.000387898	--	0		0
16	0.000387898	--	0.00207		0.00104
17	0.000387898	--	0		0.00104
18	0	--	0.00138		0.00104
19	0	--	0		0.00104
20	0	--	0.000690608		0.00207
21	0.000775795	--	0.000690608		0
22	0	--	0.000690608		0
23	0.000387898	--	0		0
24	0	--	0.000690608		0
25	0	--	0		0.00104
26	0	--	0		0
27	0	--	0.000690608		0
28	0	--	0		0.00104
29	0	--	0.00138		0
30	0.00116	--	0		0
31	0	--	0.000690608		0
32	0.000775795	--	0		0.00104
33	0	--	0		0
34	0.000387898	--	0		0.00104
35	0.000387898	--	0.00138		0
36	0.000775795	--	0		0
37	0	--	0		0
38	0	--	0.00138		0.00207
39	0.000387898	--	0		0.00104
40	0	--	0.00138		0
41	0.000775795	--	0		0
42	0.000387898	--	0		0
43	0.000387898	--	0.000690608		0
44	0.000387898	--	0.000690608		0
45	0	--	0		0.00104
46	0.000775795	--	0		0
47	0	--	0		0.00104
48	0	--	0.000690608		0
49	0	--	0		0
50	0.000387898	--	0		0.00104
51	0.00155	--	0.000690608		0.00104
52	0	--	0		0
53	0	--	0		0
54	0.000387898	--	0		0
55	0	--	0		0
56	0	--	0		0
57	0	--	0		0.00104
58	0	--	0		0
59	0.000387898	--	0		0
60	0.000387898	--	0		0
--		--
--		--
--		--
--		--
--		--
--		--
--		--
--		--
--		--
--		--
--		--
--		--
--		--
--		--
--		--
--		--
--		--
--		--
--		--
--		--
--		--
--		--
--		--
--		--
--		--
--		--
--		--
--		--
--		--
--		--
--		--
--		--
--		--
--		--
--		--
--		--
--		--
--		--
--		--
--		--
--		--
--		--
--		--
--		--
--		--
--		--
--		--
--		--
--		--
--		--
--		--
--		--
--		--
--		--
--		--
--		--
--		--
--		--
--		--
--		--
--		--
--		--
--		--
--		--
--		--
--		--
--		--
--	--	--			--
--	--	--			--
--	--	--			--
--	--	--			--
--	--	--			--
--	--	--			--
--	--	--			--
--	--	--			--
--	--	--			--
--	--	--			--
--	--	--			--
--	--	--			--
--	--	--			--
--	--	--			--
--	--	--			--
--	--	--			--
--	--	--			--
--	--	--			--
--	--	--			--
--	--	--			--
--	--	--			--
--	--	--			--
--	--	--			--
--	--	--			--
--	--	--			--
--	--	--			--
--	--	--			--
--	--	--			--
--	--	--			--
--	--	--			--
--	--	--			--
--	--	--			--
--	--	--			--
--	--	--			--
--	--	--			--
--	--	--			--
--	--	--			--
--	--	--			--
--	--	--			--
--	--	--			--
--	--	--			--
--	--	--			--
--	--	--			--
--	--	--			--
--	--	--			--
--	--	--			--
--	--	--			--
--	--	--			--
--	--	--			--
--	--	--			--
--	--	--			--
--	--	--			--
--	--	--			--
--	--	--			--
--	--	--			--
--	--	--			--
--	--	--			--
--	--	--			--
--	--	--			--
--	--	--			--
--	--	--			--
--	--	--			--
--	--	--			--
--	--	--			--
--	--	--			--
--	--	--			--
--	--	--			--
--	--	--			--
--	--	--			--
--	--	--			--
--	--	--			--
--	--	--			--
--	--	--			--
--	--	--			--
--	--	--			--
--	--	--			--
--	--	--			--
--	--	--			--
--	--	--			--
--	--	--			--
--	--	--			--
--	--	--			--
--	--	--			--
--	--	--			--
--	--	--			--
--	--	--			--
--	--	--			--
--	--	--			--
--	--	--			--
--	--	--			--
--	--	--			--
--	--	--			--
--	--	--			--
--	--	--			--
--	--	--			--
--	--	--			--
--	--	--			--
--	--	--			--
--	--	--			--
--	--	--			--
--	--	--			--
--	--	--			--
--	--	--			--
--	--	--			--
--	--	--			--
--	--	--			--
--	--	--			--
--	--	--			--
--	--	--			--
--	--	--			--
--	--	--			--
--	--	--			--
--	--	--			--
--	--	--			--
--	--	--			--
--	--	--			--
--	--	--			--
--	--	--			--
--	--	--			--
--	--	--			--
--	--	--			--
--	--	--			--
--	--	--			--
--	--	--			--
--	--	--			--
--	--	--			--
--	--	--			--
--	--	--			--
--	--	--			--
--	--	--			--
--	--	--			--
--	--	--			--
--	--	--			--
--	--	--			--
--	--	--			--
--	--	--			--
--	--	--			--
--	--	--			--
--	--	--			--
--	--	--			--
--	--	--			--
--	--	--			--
--	--	--			--
--	--	--			--
--	--	--			--
--	--	--			--
--	--	--			--
--	--	--			--
--	--	--			--
--	--	--			--
--	--	--			--
--	--	--			--
--	--	--			--
--	--	--			--
--	--	--			--
--	--	--			--
--	--	--			--
--	--	--			--
--	--	--			--
--	--	--			--
--	--	--			--
--	--	--			--
--	--	--			--
--	--	--			--
--	--	--			--
--	--	--			--
--	--	--			--
--	--	--			--
--	--	--			--
--	--	--			--
--	--	--			--
--	--	--			--
--	--	--			--
--	--	--			--
--	--	--			--
--	--	--			--
