# Supplementary material for: Inhibition of calcium-triggered secretion by hydrocarbon-stapled peptides
Source: Nature. 2022 Mar 23;603(7903):949–56. doi: 10.1038/s41586-022-04543-1 (PMC8967716; doi:10.1038/s41586-022-04543-1)
Supplement: Supplementary file 19 — Source Data Extended Data Fig. 8 [file 41586_2022_4543_MOESM19_ESM.xlsx]

## Sheet: 8b
	Axis [um]	DAPI	MUC5AC	Cy3-SP9		Axis [um]	DAPI	MUC5AC	Cy3-SP9		Axis [um]	DAPI	MUC5AC	Cy3-SP9		Axis [um]	DAPI	MUC5AC	Cy3-SP9		Axis [um]	DAPI	MUC5AC	Cy3-SP9		Axis [um]	DAPI	MUC5AC	Cy3-SP9			Axis [um]	DAPI	MUC5AC	Cy3-SP9
C2-Biotin-SP9-Cy3					CRM197-Biotin-SP9-Cy3					SP9-Cy3					TAT-SP9-Cy3					PEN-SP9-Cy3					No peptides added(not normalized)						No peptides added(normalized)
		Channel.001	Channel.002	Channel.003			Channel.001	Channel.002	Channel.003			Channel.001	Channel.002	Channel.003			Channel.001	Channel.002	Channel.003			Channel.001	Channel.002	Channel.003			Channel.001	Channel.002	Channel.003				Channel.001	Channel.002	Channel.003
	0	1.16162e-05	0.01147	0.01936		0	0	0	0		0	5.33928e-08	6.95325e-08	7.39246e-09		0	7.93408e-06	1.81951e-06	6.96356e-06		0	0.001	4.21858e-06	3.98161e-06		0	7.75932e-05	2.10182e-06	4.66921e-06			0	8.95163e-05	7.04252e-06	1.44771e-06
	0.27704	0.00433	0.01076	0.02447		0.27704	0.04316	0.01327	0.01602		0.27704	0.00208	0.00233	0.00515		0.27704	0.00984	0.00413	0.0098		0.27704	0.00117	0.00292	0.00255		0.27704	0.03286	0.04139	0.00491			2.83242e-07	0.000524615	0.00268031	0.00861306
	0.55409	0.0037	0.01129	0.02411		0.55409	0.04271	0.01355	0.01923		0.55409	0.00183	0.0042	0.00927		0.55409	0.01575	0.0034	0.01707		0.55409	0.00418	0.0045	0.00483		0.55409	0.23226	0.03311	0.00752			5.66483e-07	0.00317135	0.00214566	0.0132059
	0.83113	0.00432	0.01288	0.0263		0.83113	0.04248	0.01546	0.02214		0.83113	0.00201	0.00841	0.01356		0.83113	0.01974	0.00642	0.01397		0.83113	0.00353	0.00541	0.00959		0.83113	0.25344	0.07014	0.00295			8.49725e-07	0.0034525	0.00453753	0.00516842
	1.10817	0.00609	0.01509	0.0252		1.10817	0.04415	0.01775	0.02418		1.10817	0.00154	0.01167	0.01416		1.10817	0.01813	0.00789	0.01087		1.10817	0.00161	0.0124	0.01625		1.10817	0.27206	0.10803	0.00719			1.13297e-06	0.00369968	0.00698568	0.0126318
	1.38521	0.00531	0.0157	0.02447		1.38521	0.04354	0.02128	0.02476		1.38521	0.00363	0.01468	0.01228		1.38521	0.01984	0.00899	0.01166		1.38521	0.00251	0.02354	0.02214		1.38521	0.43901	0.12938	0.00981			1.41621e-06	0.00591565	0.00836453	0.0172247
	1.66226	0.00521	0.0195	0.03105		1.66226	0.04555	0.01918	0.02709		1.66226	0.00372	0.01878	0.01804		1.66226	0.02227	0.01092	0.00995		1.66226	0.00625	0.02695	0.02307		1.66226	0.29825	0.16771	-0.000975456			1.69945e-06	0.00404733	0.0108408	-0.00172088
	1.9393	0.00166	0.02126	0.03141		1.9393	0.04832	0.02291	0.0303		1.9393	0.00508	0.0233	0.02413		1.9393	0.02398	0.01325	0.01151		1.9393	0.00834	0.03402	0.03139		1.9393	0.53855	0.20953	0.01051			1.98269e-06	0.00723685	0.0135422	0.0184686
	2.21634	0.0092	0.02197	0.03251		2.21634	0.04794	0.02271	0.03147		2.21634	0.00618	0.03009	0.02413		2.21634	0.02337	0.01607	0.01441		2.21634	0.00825	0.04118	0.03619		2.21634	0.59507	0.24264	0.00621			2.26593e-06	0.00798707	0.0156808	0.0109095
	2.49338	0.00545	0.02391	0.03653		2.49338	0.05018	0.02978	0.037		2.49338	0.00626	0.03783	0.03149		2.49338	0.02568	0.01701	0.01603		2.49338	0.01019	0.05024	0.05154		2.49338	0.61331	0.31364	0.01307			2.54917e-06	0.00822919	0.0202676	0.0229658
	2.77043	0.0022	0.02408	0.03397		2.77043	0.05156	0.03522	0.03787		2.77043	0.00842	0.04737	0.03743		2.77043	0.02965	0.0196	0.01851		2.77043	0.00767	0.06854	0.06356		2.77043	1.0175	0.38639	0.01307			2.83242e-06	0.0135942	0.0249669	0.0229658
	3.04747	0.00778	0.03158	0.04749		3.04747	0.05259	0.04438	0.05098		3.04747	0.00953	0.05116	0.05338		3.04747	0.02754	0.02486	0.02036		3.04747	0.00896	0.09682	0.08182		3.04747	0.88197	0.5027	0.0183			3.11566e-06	0.0117953	0.0324802	0.0321515
	3.32451	0.00844	0.03061	0.0431		3.32451	0.0591	0.0522	0.05536		3.32451	0.01157	0.06496	0.05247		3.32451	0.02724	0.02978	0.02259		3.32451	0.01521	0.11279	0.10754		3.32451	1.14797	0.59679	0.02848			3.3989e-06	0.0153259	0.0385584	0.0500445
	3.60155	0.00524	0.03785	0.04931		3.60155	0.06216	0.05955	0.05975		3.60155	0.01301	0.07959	0.06616		3.60155	0.02873	0.03657	0.02498		3.60155	0.01535	0.15346	0.14167		3.60155	1.23759	0.72137	0.02494			3.68214e-06	0.0165156	0.0466064	0.043825
	3.8786	0.0084	0.04349	0.0515		3.8786	0.07116	0.06833	0.07662		3.8786	0.01485	0.09122	0.08025		3.8786	0.02997	0.04313	0.02975		3.8786	0.02064	0.22607	0.19188		3.8786	1.64435	0.88473	0.02908			3.96538e-06	0.0219146	0.0571587	0.051097
	4.15564	0.0109	0.04852	0.05808		4.15564	0.07954	0.08465	0.08507		4.15564	0.01684	0.11493	0.08903		4.15564	0.03215	0.05414	0.03523		4.15564	0.02942	0.31964	0.27246		4.15564	1.98979	1.1413	0.03856			4.24862e-06	0.0264997	0.073733	0.0677462
	4.43268	0.00825	0.05602	0.06356		4.43268	0.09749	0.1046	0.10491		4.43268	0.01818	0.14035	0.10312		4.43268	0.03155	0.06223	0.04251		4.43268	0.04221	0.45081	0.35839		4.43268	2.20138	1.43839	0.05103			4.53186e-06	0.0293084	0.0929243	0.0896579
	4.70973	0.00896	0.0667	0.07452		4.70973	0.12172	0.13304	0.14047		4.70973	0.02008	0.17646	0.13191		4.70973	0.03206	0.07843	0.05028		4.70973	0.05522	0.58879	0.4579		4.70973	2.34345	1.82129	0.07085			4.81511e-06	0.031194	0.117659	0.124487
	4.98677	0.01335	0.07764	0.0884		4.98677	0.13354	0.16234	0.16315		4.98677	0.02561	0.22923	0.14865		4.98677	0.03319	0.09154	0.05561		4.98677	0.081	0.73609	0.55379		4.98677	2.95717	2.51566	0.10112			5.09835e-06	0.0393402	0.162514	0.177688
	5.26381	0.01439	0.08884	0.10045		5.26381	0.13862	0.21216	0.20977		5.26381	0.02807	0.27728	0.19162		5.26381	0.0349	0.11367	0.06506		5.26381	0.10165	0.80346	0.63931		5.26381	3.47157	3.29714	0.11718			5.38159e-06	0.0461681	0.212996	0.205915
	5.54085	0.01441	0.10851	0.11543		5.54085	0.14926	0.29204	0.2742		5.54085	0.02855	0.33954	0.22743		5.54085	0.0367	0.15031	0.07759		5.54085	0.12563	0.81461	0.69424		5.54085	4.03237	4.53079	0.14893			5.66483e-06	0.0536118	0.292688	0.261699
	5.8179	0.02049	0.12122	0.13332		5.8179	0.1635	0.3892	0.38011		5.8179	0.03589	0.42375	0.27634		5.8179	0.04065	0.18944	0.09329		5.8179	0.15008	0.82941	0.74326		5.8179	4.9386	6.10204	0.19565			5.94807e-06	0.0656406	0.394188	0.343796
	6.09494	0.02151	0.15165	0.15962		6.09494	0.17445	0.4896	0.46633		6.09494	0.0411	0.51362	0.32033		6.09494	0.03949	0.25383	0.11675		6.09494	0.13998	0.89296	0.77402		6.09494	6.5031	7.55524	0.25892			6.23131e-06	0.0864068	0.488062	0.454982
	6.37198	0.02931	0.18597	0.20199		6.37198	0.19216	0.58007	0.59958		6.37198	0.04525	0.56587	0.35735		6.37198	0.04411	0.33492	0.14705		6.37198	0.15699	0.96549	0.82016		6.37198	8.01374	8.59679	0.31789			6.51456e-06	0.106458	0.555344	0.558608
	6.64902	0.02159	0.22497	0.24114		6.64902	0.20659	0.66807	0.67836		6.64902	0.05688	0.59233	0.39719		6.64902	0.04661	0.42267	0.17953		6.64902	0.14635	0.97264	0.80024		6.64902	9.73746	9.51854	0.34866			6.7978e-06	0.129338	0.614887	0.61267
	6.92607	0.02564	0.27481	0.29121		6.92607	0.23777	0.7616	0.7689		6.92607	0.06684	0.6053	0.42522		6.92607	0.05442	0.50739	0.21759		6.92607	0.1512	0.87982	0.79344		6.92607	11.1843	10.8127	0.40213			7.08104e-06	0.148543	0.69849	0.706632
	7.20311	0.02756	0.34786	0.3379		7.20311	0.25848	0.87316	0.87006		7.20311	0.07959	0.63057	0.45716		7.20311	0.06342	0.58126	0.26013		7.20311	0.14611	0.71172	0.73934		7.20311	13.0445	13.5122	0.49922			7.36428e-06	0.173233	0.872872	0.877238
	7.48015	0.03975	0.433	0.43936		7.48015	0.27773	0.97948	0.9688		7.48015	0.09611	0.69315	0.50075		7.48015	0.07593	0.62885	0.30186		7.48015	0.14358	0.55985	0.69428		7.48015	13.4497	15.2569	0.55024			7.64752e-06	0.178612	0.985571	0.966895
	7.75719	0.04601	0.49704	0.4882		7.75719	0.29032	1	1		7.75719	0.11042	0.81243	0.57636		7.75719	0.08952	0.69227	0.35237		7.75719	0.15174	0.42086	0.64428		7.75719	15.0181	15.29	0.55862			7.93076e-06	0.19943	0.98771	0.98163
	8.03424	0.05276	0.56665	0.52498		8.03424	0.29845	0.98406	0.98297		8.03424	0.12666	0.92705	0.65297		8.03424	0.10048	0.80015	0.39711		8.03424	0.14925	0.33603	0.62725		8.03424	16.2126	13.4621	0.46698			8.214e-06	0.215285	0.869636	0.820593
	8.31128	0.07547	0.58809	0.54982		8.31128	0.3067	0.93462	0.95054		8.31128	0.14157	0.97011	0.72811		8.31128	0.10592	0.91052	0.44594		8.31128	0.14958	0.23447	0.60479		8.31128	17.0167	10.459	0.35443			8.49725e-06	0.225959	0.675641	0.622813
	8.58832	0.07899	0.58659	0.57266		8.58832	0.31088	0.80893	0.85715		8.58832	0.15134	0.93561	0.77662		8.58832	0.11302	0.98759	0.49797		8.58832	0.1532	0.1839	0.58658		8.58832	17.7393	7.89807	0.27095			8.78049e-06	0.23555	0.510208	0.476128
	8.86537	0.09621	0.60221	0.59284		8.86537	0.32526	0.64297	0.69792		8.86537	0.15999	0.87848	0.79446		8.86537	0.11562	0.97368	0.53325		8.86537	0.15698	0.14182	0.57207		8.86537	18.2755	5.76357	0.21694			9.06373e-06	0.242667	0.372323	0.381209
	9.14241	0.1206	0.64579	0.64808		9.14241	0.31887	0.4519	0.55207		9.14241	0.17385	0.79547	0.8094		9.14241	0.11995	0.86274	0.55193		9.14241	0.16915	0.11861	0.57024		9.14241	19.6658	4.41797	0.18754			9.34697e-06	0.261121	0.2854	0.329539
	9.41945	0.13506	0.79224	0.76443		9.41945	0.31471	0.34062	0.47327		9.41945	0.18693	0.70674	0.81267		9.41945	0.12109	0.72099	0.55463		9.41945	0.18104	0.10056	0.58685		9.41945	21.077	3.51538	0.14724			9.63021e-06	0.279852	0.227094	0.258733
	9.69649	0.15035	0.93172	0.92374		9.69649	0.32788	0.24919	0.42193		9.69649	0.20045	0.61309	0.8094		9.69649	0.12921	0.55837	0.55333		9.69649	0.18967	0.07894	0.59773		9.69649	24.3667	2.74522	0.11729			9.91345e-06	0.323518	0.177343	0.206106
	9.97354	0.17176	1	1		9.97354	0.32968	0.19727	0.38056		9.97354	0.2202	0.55072	0.81502		9.97354	0.13659	0.42483	0.54831		9.97354	0.21176	0.06513	0.61469		9.97354	28.2639	2.20812	0.12268			1.01967e-05	0.375247	0.142647	0.215579
	10.2506	0.19239	0.94592	0.97662		10.2506	0.34091	0.16224	0.32339		10.2506	0.23764	0.48825	0.82292		10.2506	0.14954	0.32524	0.54825		10.2506	0.23361	0.05032	0.62988		10.2506	35.1202	1.78601	0.10003			1.04799e-05	0.466253	0.11538	0.175774
	10.5276	0.19611	0.86784	0.93459		10.5276	0.34588	0.1339	0.32346		10.5276	0.26007	0.43226	0.82793		10.5276	0.16466	0.25549	0.56007		10.5276	0.24947	0.04301	0.64926		10.5276	42.1622	1.5364	0.08805			1.07632e-05	0.559725	0.0992557	0.154723
	10.8047	0.22035	0.7521	0.83996		10.8047	0.35252	0.11185	0.31792		10.8047	0.2969	0.39532	0.8661		10.8047	0.17953	0.20322	0.57213		10.8047	0.28544	0.03718	0.68847		10.8047	48.7225	1.35998	0.09851			1.10464e-05	0.646803	0.0878591	0.173095
	11.0817	0.25296	0.64967	0.73206		11.0817	0.3526	0.08923	0.28323		11.0817	0.31958	0.35983	0.87565		11.0817	0.19545	0.1714	0.58627		11.0817	0.32573	0.02587	0.71269		11.0817	54.2884	1.16308	0.08642			1.13297e-05	0.720681	0.07514	0.151853
	11.3588	0.26094	0.53269	0.64751		11.3588	0.37356	0.08122	0.31846		11.3588	0.3508	0.33409	0.89234		11.3588	0.22703	0.14199	0.61571		11.3588	0.36765	0.02271	0.727		11.3588	58.4464	0.9871	0.08081			1.16129e-05	0.775872	0.0637716	0.141997
	11.6358	0.29786	0.47367	0.57505		11.6358	0.39276	0.07158	0.27653		11.6358	0.3905	0.31547	0.92012		11.6358	0.26511	0.1171	0.64204		11.6358	0.39156	0.02088	0.75619		11.6358	62.8885	0.89257	0.09159			1.18961e-05	0.834834	0.0576653	0.160943
	11.9128	0.3202	0.40529	0.52096		11.9128	0.42942	0.05955	0.28294		11.9128	0.43318	0.28906	0.93922		11.9128	0.31019	0.10109	0.67394		11.9128	0.43382	0.01589	0.77793		11.9128	66.7078	0.78584	0.08043			1.21794e-05	0.885528	0.050771	0.141328
	12.1899	0.35062	0.35607	0.48238		12.1899	0.47371	0.05535	0.29054		12.1899	0.47977	0.27385	0.95363		12.1899	0.3638	0.08489	0.70681		12.1899	0.47866	0.01514	0.81091		12.1899	69.4757	0.71789	0.08783			1.24626e-05	0.922268	0.0463812	0.154341
	12.4669	0.39294	0.32236	0.4585		12.4669	0.51964	0.05068	0.31387		12.4669	0.53757	0.2614	0.94684		12.4669	0.44489	0.07763	0.73571		12.4669	0.56209	0.00957	0.85983		12.4669	69.5836	0.60245	0.08054			1.27459e-05	0.9237	0.0389242	0.141519
	12.744	0.43361	0.28443	0.40731		12.744	0.56391	0.04982	0.30371		12.744	0.59706	0.24366	0.91583		12.744	0.53671	0.06296	0.77627		12.744	0.66595	0.00707	0.8891		12.744	67.2498	0.5162	0.0837			1.30291e-05	0.892723	0.0333526	0.147069
	13.021	0.47539	0.2487	0.38286		13.021	0.62513	0.04152	0.31886		13.021	0.67171	0.23084	0.88554		13.021	0.64713	0.0601	0.80372		13.021	0.71619	0.00591	0.92771		13.021	65.1302	0.5027	0.07488			1.33124e-05	0.864589	0.0324802	0.131568
	13.298	0.51097	0.23308	0.37845		13.298	0.69062	0.04008	0.30804		13.298	0.75966	0.21486	0.85698		13.298	0.77494	0.05324	0.84721		13.298	0.78497	0.0025	0.91662		13.298	66.8876	0.4269	0.06442			1.35956e-05	0.887916	0.0275839	0.113196
	13.5751	0.56848	0.20371	0.34018		13.5751	0.73742	0.03598	0.33155		13.5751	0.85163	0.21211	0.84591		13.5751	0.87074	0.04978	0.88307		13.5751	0.86949	0.00242	0.86746		13.5751	69.1663	0.38944	0.0782			1.38788e-05	0.918161	0.0251639	0.137405
	13.8521	0.62361	0.1918	0.34737		13.8521	0.82244	0.03474	0.31467		13.8521	0.89667	0.20075	0.8189		13.8521	0.9085	0.04539	0.90532		13.8521	0.92146	-0.00124	0.84757		13.8521	67.9785	0.32627	0.06077			1.41621e-05	0.902395	0.0210837	0.106785
	14.1292	0.64306	0.1723	0.30281		14.1292	0.90156	0.03254	0.32926		14.1292	0.92681	0.18331	0.80898		14.1292	0.87773	0.04023	0.92786		14.1292	0.84781	-0.000910695	0.86193		14.1292	66.0326	0.2997	0.05723			1.44453e-05	0.876566	0.0193671	0.100566
	14.4062	0.66631	0.15068	0.29331		14.4062	0.99652	0.03693	0.33625		14.4062	0.93385	0.17802	0.80406		14.4062	0.84014	0.03767	0.8979		14.4062	0.7449	-0.00366	0.85393		14.4062	61.0837	0.23741	0.05587			1.47286e-05	0.810877	0.0153432	0.0981739
	14.6833	0.64976	0.13577	0.29702		14.6833	1	0.03407	0.34878		14.6833	0.89749	0.16235	0.7578		14.6833	0.81369	0.03258	0.84423		14.6833	0.64829	-0.00623	0.80825		14.6833	57.1531	0.21737	0.05081			1.50118e-05	0.758705	0.0140487	0.0892752
	14.9603	0.62114	0.1116	0.27727		14.9603	0.90547	0.03044	0.31523		14.9603	0.85535	0.15535	0.69433		14.9603	0.84576	0.02772	0.78221		14.9603	0.60838	-0.00781	0.70415		14.9603	54.4638	0.13591	0.03208			1.5295e-05	0.723009	0.00878662	0.0563597
	15.2373	0.60967	0.11063	0.24473		15.2373	0.82111	0.03092	0.30506		15.2373	0.83303	0.14253	0.65034		15.2373	0.80365	0.02702	0.77672		15.2373	0.546	-0.01023	0.57345		15.2373	51.3966	0.12851	0.02946			1.55783e-05	0.682297	0.00830825	0.0517668
	15.5144	0.59628	0.10622	0.24406		15.5144	0.78638	0.0292	0.27998		15.5144	0.81099	0.13241	0.58327		15.5144	0.71453	0.02566	0.83184		15.5144	0.49769	-0.01131	0.46414		15.5144	48.5236	0.08146	0.03017			1.58615e-05	0.644162	0.00526916	0.0530107
	15.7914	0.6092	0.08999	0.23195		15.7914	0.85684	0.02787	0.27158		15.7914	0.77755	0.12811	0.54723		15.7914	0.62676	0.0228	0.83527		15.7914	0.46741	-0.01305	0.38685		15.7914	45.9865	0.04487	0.02679			1.61448e-05	0.610486	0.00290543	0.0470783
	16.0685	0.63329	0.0794	0.22428		16.0685	0.93218	0.02701	0.25817		16.0685	0.75419	0.11617	0.4859		16.0685	0.54753	0.0189	0.73161		16.0685	0.43834	-0.01438	0.32905		16.0685	43.2535	0.04313	0.01765			1.6428e-05	0.574211	0.00279287	0.0310033
	16.3455	0.64003	0.07508	0.22829		16.3455	0.97515	0.02491	0.22814		16.3455	0.74017	0.11342	0.45054		16.3455	0.50079	0.01508	0.589		16.3455	0.41192	-0.01505	0.27103		16.3455	41.6641	0.02309	0.01961			1.67113e-05	0.553113	0.00149845	0.0344479
	16.6226	0.67775	0.06308	0.21368		16.6226	0.87977	0.02424	0.19549		16.6226	0.71686	0.10564	0.42304		16.6226	0.45835	0.01361	0.46724		16.6226	0.38808	-0.01605	0.23293
	16.8996	0.71286	0.05955	0.19545		16.8996	0.78088	0.02233	0.20423		16.8996	0.69687	0.09698	0.38713		16.8996	0.42604	0.01035	0.36829		16.8996	0.35847	-0.01638	0.19389
	17.1766	0.7549	0.05399	0.20202		17.1766	0.67746	0.02214	0.17451		17.1766	0.68243	0.08898	0.35422		17.1766	0.40046	0.00869	0.29451		17.1766	0.33766	-0.01755	0.1612
	17.4537	0.80109	0.04596	0.18081		17.4537	0.59218	0.01899	0.13518		17.4537	0.66807	0.08961	0.3322		17.4537	0.37886	0.00859	0.24941		17.4537	0.32535	-0.0168	0.14047
	17.7307	0.8694	0.04605	0.16547		17.7307	0.54682	0.01355	0.10925

## Sheet: 8d
control															ATP															IL13															IL13+ATP
control	SP9	penetratin-SP9	TAT-SP9	penetratin-P9	TAT-P9			control	SP9	penetratin-SP9	TAT-SP9	penetratin-P9	TAT-P9		control	SP9	penetratin-SP9	TAT-SP9	penetratin-P9	TAT-P9			control	SP9	penetratin-SP9	TAT-SP9	penetratin-P9	TAT-P9		control	SP9	penetratin-SP9	TAT-SP9	penetratin-P9	TAT-P9			control	SP9	penetratin-SP9	TAT-SP9	penetratin-P9	TAT-P9		control	SP9	penetratin-SP9	TAT-SP9	penetratin-P9
0.99	0.95	1.16	0.99	0.65	0.94		mean	0.86125	0.977143	1.02	0.84125	0.942	0.908		1.17	1.45	0.95	0.93	3.51	2.89		mean	2.29875	3.22143	1.50375	1.365	3.516	2.764		1.09	0.68	1.04	0.92	0.81	0.34		mean	0.782857	0.801429	0.69125	0.825	0.746	1.04		2.07	3.69	1.09	1.37	2.5
1	0.85	1.02	0.93	1.01	0.95		SD	0.187878	0.0865475	0.403485	0.196719	0.176833	0.253811		1.37	3.02	1.25	1.16	1.23	1.26		SD	1.6117	2.40743	0.564597	0.720496	3.40385	1.78174		0.77	1.17	1.19	1.36	0.89	1.94		SD	0.220659	0.291343	0.345354	0.381164	0.208638	0.79196		3.28	1.88	1.99	1.56	1.86
0.48	1.01	0.69	0.68	1.12	0.57		n	8	7	8	8	5	5		3.22	5.11	1.86	2.49	9.38	5.49		n	8	7	8	8	5	5		0.94	0.51	0.97	1.11	0.62	0.44		n	7	7	8	8	5	5		1.67	6.56	1.22	1.22	1.38
0.98	1.13	0.88	1.17	1	0.81										5.86	1.46	1.96	2.38	2.15	3.11											1.19	0.38	0.13	0.96	1.86										8.49	1.56	2.49	3.08	3.43
0.88	0.92	0.82	0.9	0.93	1.27										0.94	7.72	1.02	1.09	1.31	1.07										0.8	0.64	0.72	1.02	0.45	0.62										1.34	2.38	0.98	0.86	2.25
0.69	0.99	1.93	0.57												2.28	2.66	2.53	0.45												0.46	0.91	0.36	0.74													4.89	1.56	1.16
1.01	0.99	0.67	0.67												2.02	1.13	1.44	1.48												0.88	0.51	0.59	0.83												3.56	0.87	2.78	1.4
0.86		0.99	0.82												1.53		1.02	0.94												0.54		0.28	0.49												2.42		0.97	0.53
[truncated: 8 more columns]
